# Supplementary material for: A study on the influence of academic passion on PhD students’ research engagement—The role of ambidextrous learning and academic climate
Source: PLoS One. 2024 Jun 3;19(6):e0303275. doi: 10.1371/journal.pone.0303275 (PMC11146691; doi:10.1371/journal.pone.0303275)
Supplement: S2 File — (XLSX) [file pone.0303275.s002.xlsx]

## Sheet: Sheet1
Genders	Age	Grade	Discipline Type	Whether the school is a "Double First-Class" university	Admission method	Size of your supervisor's research team	Q8	Q9	Q10	Q11	Q12	Q13	Q14	Q15	Q16	Q17	Q18	Q19	Q20	Q21	Q22	Q23	Q24	Q25	Q26	Q27	Q28	Q29	Q30	Q31	Q32	Q33	Q34	Q35	Q36	Q37	Q38	Q39	Q40	Q41	Q42	Q43	Q44	Q45	Q46	Q47	Q48	Q49	Q50
1	1	3	7	1	1	2	6	5	5	6	5	5	5	5	6	6	7	7	7	6	6	7	6	7	6	7	7	7	6	6	7	6	7	7	7	6	6	7	6	6	6	6	6	7	5	6	6	6	6
2	1	5	9	1	1	4	6	5	6	5	6	5	5	6	6	6	4	5	7	6	7	6	5	4	7	5	4	5	4	7	6	4	4	1	2	2	1	3	4	5	4	5	4	6	6	5	7	5	7
1	2	1	11	1	1	5	1	2	1	1	2	2	2	1	2	1	2	2	2	2	1	1	1	1	1	2	2	1	1	1	2	1	2	1	1	2	1	2	4	4	3	4	3	3	3	3	2	3	1
2	2	1	3	1	1	5	2	2	3	3	2	3	2	3	3	3	6	6	7	6	6	6	7	6	6	6	5	6	7	7	5	5	7	6	6	5	5	6	5	6	6	5	6	4	6	6	6	5	5
1	2	2	2	1	1	3	5	4	6	7	7	6	4	4	4	4	4	7	5	7	4	7	6	5	4	5	4	4	7	5	6	4	4	4	6	5	5	5	4	4	5	4	4	6	6	5	6	5	5
2	1	3	7	1	3	2	6	6	6	7	6	6	7	7	6	6	4	4	4	4	4	6	6	6	4	6	3	3	4	4	5	6	5	3	5	6	3	4	3	3	4	3	3	1	2	3	4	4	1
1	2	3	4	2	1	5	5	6	5	6	5	6	5	5	5	5	4	5	5	6	5	4	6	4	4	6	4	6	5	4	4	4	6	6	6	6	6	6	4	3	3	3	5	7	7	4	4	4	6
2	2	3	10	1	1	4	5	6	5	6	3	6	6	5	5	6	4	5	5	7	4	5	7	7	7	4	7	5	7	5	4	5	7	3	3	4	4	4	6	7	6	4	4	1	1	1	1	4	4
2	1	2	3	1	3	3	2	2	2	1	2	3	3	1	3	1	3	2	2	2	3	3	2	2	3	2	2	2	3	2	3	2	2	2	2	2	2	1	1	2	2	2	1	5	5	6	5	6	6
2	2	2	7	1	1	5	4	4	4	5	5	7	4	4	7	4	6	6	6	6	5	4	5	4	6	4	4	5	6	5	6	6	6	4	6	4	6	6	3	3	6	6	4	5	5	5	6	5	6
1	1	2	10	1	3	3	2	4	5	5	3	2	3	3	3	3	1	1	1	3	1	2	3	3	2	2	3	2	3	3	1	1	2	4	4	4	3	4	6	7	7	7	7	7	6	6	7	4	7
1	2	3	7	2	3	1	4	5	7	7	7	7	7	7	5	7	1	2	2	1	1	1	2	2	2	1	2	2	2	1	1	1	1	5	4	3	4	4	7	7	7	6	6	2	2	4	3	2	3
1	1	1	4	1	1	2	3	5	5	5	5	3	3	3	5	3	6	4	4	4	5	5	6	6	6	5	4	5	4	6	4	4	6	7	7	7	5	4	3	4	4	5	3	6	5	4	5	5	5
1	2	1	8	1	3	4	6	6	6	7	7	7	7	7	7	6	7	6	6	6	6	6	6	7	6	6	6	6	6	7	7	6	7	7	7	5	5	6	5	6	7	7	5	7	6	7	6	7	6
2	1	3	3	2	3	4	3	5	5	5	4	3	5	2	5	5	1	5	1	1	1	4	4	4	2	1	3	3	5	5	3	4	1	1	5	1	1	1	5	4	4	4	4	4	3	3	3	5	5
1	2	2	12	2	1	2	5	5	5	5	5	4	5	4	5	4	4	3	5	4	4	3	4	4	4	4	4	3	4	4	5	5	4	4	1	2	2	3	1	1	3	4	4	6	3	3	5	4	4
1	2	3	1	1	2	3	5	5	5	5	7	7	7	5	5	5	3	5	4	3	2	5	2	5	3	2	2	3	2	5	5	4	5	3	5	5	3	5	3	3	1	2	2	4	2	5	2	4	2
1	1	1	1	1	1	2	6	6	6	7	6	7	6	6	6	7	6	5	6	6	5	7	6	5	7	7	6	7	7	5	5	6	7	5	5	5	6	7	5	6	6	6	5	5	5	7	7	6	6
2	2	4	1	1	3	2	6	6	6	6	5	6	5	5	5	6	6	6	7	7	7	6	6	7	7	6	6	7	6	7	6	7	7	6	6	7	6	7	7	7	7	6	6	7	5	6	6	5	7
1	2	4	8	1	3	3	5	6	6	5	5	5	6	6	6	6	4	5	6	7	4	7	6	5	4	6	6	4	4	4	6	6	5	5	6	6	6	5	5	3	4	5	4	4	5	6	7	6	4
2	2	2	13	1	3	1	3	3	3	3	2	2	4	4	2	3	6	4	4	5	6	6	4	5	4	6	5	4	6	5	4	5	4	4	4	6	5	6	3	3	4	4	4	5	4	4	5	6	5
1	1	2	7	2	3	5	7	6	7	6	6	7	7	7	6	7	6	6	4	6	5	4	6	6	6	6	4	5	6	6	4	4	4	4	4	4	4	4	3	5	5	4	4	6	6	5	5	4	4
1	2	2	1	1	2	3	7	7	7	7	6	6	7	6	7	7	7	6	7	6	7	7	7	6	7	6	6	7	7	7	7	7	7	6	7	7	7	7	7	7	7	6	6	7	7	7	7	7	7
1	2	1	5	1	1	4	5	6	6	5	6	5	6	5	5	5	5	6	4	4	5	4	4	6	6	6	4	5	4	4	4	6	5	5	5	1	1	1	4	5	5	1	3	2	3	3	2	2	4
2	2	2	7	1	2	1	7	4	5	4	6	6	6	7	5	7	4	4	6	4	5	5	5	6	6	4	6	6	5	4	4	5	6	2	2	3	4	3	4	5	5	3	2	3	4	4	4	3	4
1	1	2	2	1	3	5	5	4	4	7	5	5	5	7	7	6	4	4	4	3	4	3	3	4	3	3	4	4	4	2	3	2	3	3	6	6	3	4	2	2	1	1	4	3	1	3	2	3	3
1	2	4	7	1	2	3	7	5	6	5	6	6	5	5	7	6	4	3	4	3	5	4	6	6	6	4	6	6	5	5	4	5	3	2	2	3	2	4	4	4	4	4	1	5	5	3	4	5	3
2	1	1	8	1	3	4	6	7	7	6	6	7	7	6	6	6	6	6	5	6	7	6	6	7	7	7	7	6	7	7	7	5	5	6	7	6	5	5	7	5	6	6	6	6	6	7	6	6	7
1	2	3	7	1	3	4	5	4	5	4	7	7	6	6	4	5	6	6	5	5	5	5	5	6	5	6	5	5	5	5	6	5	5	5	5	5	5	5	3	5	3	6	5	4	5	7	7	5	5
2	2	3	1	2	1	5	6	6	6	5	5	5	5	6	6	5	6	5	6	6	6	6	7	5	7	5	5	5	7	6	5	7	7	5	6	5	6	5	6	5	5	5	6	5	4	5	5	6	4
1	1	3	8	1	3	4	4	6	3	4	3	3	4	4	3	6	4	5	5	4	6	3	5	3	5	5	6	4	6	4	6	4	3	3	3	6	6	5	3	3	4	4	2	2	1	1	2	2	1
1	2	4	9	1	2	2	6	6	6	4	7	4	5	6	6	6	4	4	2	3	5	3	3	2	3	5	4	3	4	5	4	2	4	3	4	5	3	5	1	2	2	3	3	4	2	5	3	3	4
1	1	3	12	1	1	2	4	4	7	6	5	4	5	5	7	7	7	5	5	6	6	7	5	6	7	6	6	6	6	6	5	6	6	5	5	6	5	6	6	5	5	6	5	2	3	3	3	3	2
1	2	1	8	1	3	3	7	6	6	6	6	7	6	6	6	7	6	6	7	7	6	5	7	5	7	6	6	7	5	7	5	6	6	5	5	6	7	5	5	6	6	6	6	6	7	6	6	5	6
1	2	3	8	2	3	4	5	5	6	5	5	5	6	6	5	6	6	7	4	7	4	6	4	4	4	4	5	7	5	4	7	7	5	4	4	5	4	4	4	5	4	5	4	6	5	6	6	6	5
1	2	3	7	1	3	3	5	5	6	6	6	5	6	5	5	5	3	2	2	3	3	2	2	3	3	2	2	2	2	2	3	3	2	6	6	6	5	6	5	5	5	4	4	5	5	5	6	5	6
1	1	2	2	2	2	4	5	5	6	5	6	5	5	6	6	5	7	5	7	5	7	7	5	5	7	5	4	7	7	4	4	5	7	4	5	5	4	5	4	5	5	5	5	6	6	5	6	5	6
1	2	1	12	2	1	4	6	6	5	6	5	5	5	5	5	5	6	6	6	5	4	6	6	5	5	6	4	4	4	5	5	6	5	6	5	4	6	6	3	5	3	5	5	6	6	6	5	6	5
1	2	2	3	2	3	4	1	1	2	1	1	2	1	1	1	1	5	7	7	7	6	7	6	5	7	7	5	5	7	5	5	5	7	6	6	4	6	5	6	6	6	5	5	2	1	2	1	2	2
1	1	3	12	1	1	1	6	5	6	5	4	4	4	5	5	5	4	7	6	6	6	5	5	5	6	4	4	5	7	6	7	6	4	3	3	3	4	3	4	4	5	5	5	1	1	2	1	1	1
1	2	4	7	1	3	1	6	6	6	5	5	5	6	6	6	6	7	4	7	4	4	6	7	5	7	4	4	4	6	6	6	6	7	3	4	3	3	4	5	5	6	6	4	5	6	5	7	7	7
2	2	2	8	1	1	4	4	4	6	4	6	4	4	4	5	6	2	4	4	3	2	5	5	4	5	2	4	3	2	3	5	5	4	1	4	1	4	1	3	2	2	3	2	5	4	5	4	5	3
1	1	1	7	1	2	5	3	3	6	4	5	6	4	6	6	5	3	6	5	6	4	5	6	6	6	6	4	6	5	3	3	6	4	5	4	3	3	5	4	4	3	4	4	1	1	2	1	3	2
1	2	2	9	1	3	1	4	6	4	4	5	6	5	7	7	6	7	5	7	4	7	4	6	4	4	5	4	7	7	6	6	5	6	4	3	4	3	4	6	5	4	7	4	7	5	7	4	7	5
2	2	3	7	1	3	4	5	4	5	3	3	3	4	3	3	5	5	5	6	5	5	5	5	5	5	6	5	6	6	6	6	6	5	2	1	2	3	3	5	4	4	5	5	5	5	5	6	5	6
2	1	3	6	1	3	2	3	2	3	3	2	3	4	2	3	3	4	3	6	4	6	5	5	4	5	4	3	4	5	5	3	5	6	6	4	4	6	5	3	4	3	1	5	3	6	6	3	4	5
1	2	1	13	2	1	5	5	5	5	5	6	5	5	6	5	6	5	5	6	5	5	4	5	4	5	4	6	4	5	6	6	5	5	3	3	3	2	3	4	3	4	3	5	3	1	1	1	3	2
1	2	2	5	1	3	2	7	7	6	7	7	6	6	7	6	7	5	6	6	6	6	6	5	6	6	6	5	6	5	6	5	6	6	4	5	4	4	5	7	7	7	7	7	5	5	5	5	5	5
1	1	2	7	1	1	1	5	6	6	5	5	5	6	6	6	5	4	3	5	5	2	5	5	2	2	3	3	5	5	2	3	5	5	4	4	3	5	4	3	3	4	1	1	3	2	3	2	3	2
1	2	1	2	1	1	2	1	1	2	2	2	2	2	1	2	1	1	2	1	1	1	2	2	2	2	2	1	2	2	2	2	1	2	1	2	1	2	1	4	5	4	7	5	3	3	3	2	4	3
1	2	1	3	1	3	2	4	5	5	4	4	5	4	5	4	4	4	4	6	4	6	4	4	6	4	4	5	6	4	6	5	5	6	6	4	4	4	6	4	3	4	4	3	2	4	3	1	4	3
1	2	2	5	1	1	4	6	5	5	5	5	6	6	6	6	5	6	5	5	5	5	4	5	6	4	6	5	4	7	5	7	7	4	4	5	5	5	4	5	3	4	5	5	5	7	7	7	5	4
1	1	2	8	1	1	2	6	5	6	7	5	7	5	6	7	5	5	7	5	7	7	5	5	5	6	6	7	7	5	7	5	7	7	6	5	5	6	6	6	5	6	6	5	5	6	6	6	5	5
1	1	3	5	1	1	4	5	3	5	6	5	6	3	4	4	3	7	7	7	7	7	6	6	7	7	6	7	7	6	6	7	6	7	7	7	7	6	7	4	5	5	5	7	6	6	5	5	5	4
1	2	2	13	1	3	3	5	6	5	5	5	5	5	6	6	6	7	7	6	6	6	7	7	6	6	7	7	7	6	6	6	6	6	7	4	6	7	7	7	7	6	7	4	6	5	6	6	5	6
1	1	3	3	1	2	4	7	6	6	6	7	6	6	6	7	7	6	7	7	7	4	7	7	5	5	7	4	4	4	4	4	7	6	3	4	3	5	3	4	5	4	7	7	3	5	4	4	3	3
1	2	2	8	2	1	3	4	5	4	5	4	4	4	5	5	6	4	7	7	5	7	5	6	4	5	6	4	6	4	7	7	6	4	1	5	1	5	5	6	5	5	4	5	4	6	6	6	5	5
1	2	2	1	1	1	2	1	1	4	1	2	4	5	1	5	4	4	7	4	6	5	7	5	5	5	5	6	6	4	5	7	5	7	3	4	3	3	3	7	5	4	4	4	5	4	4	4	7	4
1	2	3	10	1	3	3	3	2	3	1	3	1	2	1	3	1	6	6	6	6	4	5	3	6	5	5	4	6	4	4	4	3	3	5	4	6	6	5	5	3	3	3	3	7	4	5	7	5	5
1	1	3	1	1	3	3	7	6	5	5	6	6	6	6	5	5	7	4	7	7	5	6	4	6	4	4	6	4	4	5	4	5	6	3	3	2	2	1	4	5	3	5	4	6	5	7	7	5	7
1	2	2	5	1	2	3	5	2	3	2	4	2	5	3	5	5	7	7	7	7	6	5	5	6	4	4	6	7	6	7	5	7	5	6	5	5	5	5	4	5	6	7	5	5	4	6	7	4	4
2	2	5	12	1	3	3	5	5	5	6	5	5	4	7	7	7	7	7	7	6	6	7	6	6	6	7	7	7	6	6	7	7	6	6	6	7	7	6	7	6	6	7	7	5	6	7	7	4	7
1	2	1	13	1	1	3	7	6	7	7	4	6	7	7	6	6	2	3	1	4	4	3	4	4	1	4	1	4	4	4	1	4	4	5	6	4	5	6	1	2	3	1	2	6	5	7	4	5	6
1	2	3	4	2	1	1	2	5	5	5	1	3	4	4	4	2	3	4	3	3	2	3	3	4	4	2	2	4	3	2	4	3	3	2	2	3	2	1	1	2	3	2	1	2	2	5	2	5	5
1	1	3	8	1	1	2	3	1	1	1	2	1	2	1	1	2	2	1	1	1	3	2	3	2	1	3	1	1	2	1	2	2	3	1	2	1	2	2	5	5	5	6	5	2	2	4	2	2	3
2	1	4	7	1	1	5	5	5	4	4	4	4	6	7	4	7	6	6	6	6	6	5	5	5	5	6	5	6	5	5	6	5	5	3	3	4	3	4	5	5	4	5	5	6	5	5	5	5	5
1	1	4	7	1	3	3	5	6	5	4	4	6	6	7	5	5	6	5	6	6	6	6	5	6	6	5	5	5	5	6	5	5	5	3	3	4	3	4	4	5	6	5	4	6	6	5	5	6	6
1	1	1	13	2	3	4	1	2	1	2	1	2	2	2	1	2	7	7	4	6	4	6	7	6	7	4	4	7	7	7	7	6	7	6	5	5	6	6	6	6	6	5	5	3	4	3	2	4	4
1	2	1	4	1	3	3	6	6	6	7	5	6	7	5	6	6	7	7	6	5	5	5	7	5	6	7	5	7	5	7	7	6	7	5	6	7	4	6	5	6	5	5	7	6	5	5	7	6	5
1	1	1	8	1	3	3	7	6	7	6	7	6	5	6	5	5	6	6	7	7	6	6	7	6	6	7	7	6	6	6	7	7	6	7	7	5	7	5	6	7	5	7	7	6	6	7	6	6	7
2	1	5	12	2	3	3	4	6	5	5	5	5	5	5	4	4	6	5	5	6	5	5	6	6	5	6	6	5	6	5	5	5	5	4	5	4	2	1	6	4	5	4	4	6	7	5	7	7	6
1	1	1	4	2	1	5	6	6	3	6	5	5	6	6	5	5	5	5	5	3	6	5	5	5	6	6	4	3	3	6	6	3	3	4	3	4	6	4	5	5	1	1	5	4	4	6	6	4	6
2	2	1	12	1	3	1	7	7	7	5	5	7	5	5	7	7	6	4	5	6	6	7	7	7	7	6	7	4	7	5	4	5	6	7	5	4	6	4	4	6	5	5	6	5	5	5	5	6	6
1	2	1	7	2	3	4	7	6	5	5	4	5	4	5	5	4	3	4	2	3	4	4	3	3	3	3	2	4	2	3	4	2	2	7	7	7	6	7	2	1	2	1	1	7	5	5	6	6	6
1	1	3	2	2	3	3	3	2	1	2	2	2	3	2	2	2	3	3	4	1	3	2	3	3	2	1	4	2	4	4	2	4	2	6	6	7	6	6	7	4	5	6	7	7	5	6	6	5	5
2	2	1	13	1	1	2	4	3	5	5	4	5	3	4	6	5	6	6	6	6	5	6	6	3	5	6	6	6	3	4	3	5	4	4	5	5	5	4	2	5	5	3	5	5	1	2	1	3	5
1	1	1	8	2	3	1	5	5	6	6	5	5	6	5	6	5	6	5	6	6	5	6	5	3	6	5	6	6	3	3	5	6	3	4	5	3	5	3	4	5	3	3	5	5	5	6	4	4	6
1	1	1	8	2	3	3	7	7	7	7	6	6	6	7	4	7	1	2	2	2	1	2	1	2	2	1	1	1	1	1	1	1	1	5	5	3	3	5	6	7	6	7	7	3	3	3	3	4	2
1	2	1	8	2	3	1	4	5	6	5	7	5	6	4	5	7	1	1	1	4	4	4	3	3	3	2	2	1	2	3	3	2	2	5	7	7	5	6	4	4	6	5	7	6	4	4	6	6	6
1	1	3	8	1	1	3	6	6	6	4	6	5	6	6	4	5	7	7	6	6	5	4	4	4	4	6	4	5	6	4	5	4	7	4	6	5	6	6	5	3	5	3	5	2	4	3	1	3	2
1	2	1	13	1	1	1	3	2	1	2	2	1	1	2	3	3	2	1	3	2	2	2	2	3	2	2	2	4	2	3	1	4	2	1	2	2	2	1	1	1	3	1	3	7	5	5	7	5	4
2	1	1	3	1	3	4	5	5	5	6	5	5	6	6	6	6	6	7	6	7	6	7	6	7	6	6	6	6	7	6	7	6	7	6	6	7	7	5	6	7	6	6	7	6	6	5	6	6	6
1	1	1	9	1	1	2	5	7	5	5	5	5	7	7	7	7	5	6	6	5	6	6	6	5	5	6	5	6	6	6	5	5	6	3	4	4	3	5	5	5	7	5	6	7	7	6	6	7	6
1	2	2	4	2	2	4	4	3	6	6	3	4	4	6	5	4	2	5	4	2	3	2	3	4	2	2	3	2	3	4	3	3	2	6	6	6	6	6	1	1	1	2	2	6	7	7	7	6	6
1	1	5	8	1	3	2	6	4	4	6	6	4	6	6	4	5	7	7	6	7	6	7	6	7	7	6	6	7	7	7	6	7	6	6	6	6	7	7	1	2	2	3	2	6	5	5	6	5	6
2	2	1	4	2	2	2	6	6	6	6	6	6	6	5	6	5	7	7	6	7	6	7	7	7	6	6	7	7	7	6	7	7	6	6	7	7	7	7	6	7	7	7	6	7	7	6	6	7	6
1	2	1	10	2	2	5	2	1	2	1	2	1	2	1	2	2	2	2	2	3	2	3	2	3	3	2	2	2	3	2	3	3	2	7	7	6	7	6	5	6	5	6	6	3	2	4	5	3	4
1	2	1	13	2	2	2	5	4	5	4	5	5	4	6	6	4	7	6	5	2	1	2	2	2	1	3	7	5	7	6	6	6	6	3	2	2	3	3	2	4	3	2	4	5	5	5	5	3	3
1	1	3	2	1	1	5	5	7	7	6	7	7	7	4	6	4	4	4	6	4	4	6	4	5	3	4	5	6	3	4	6	5	5	4	4	6	3	4	5	4	3	3	2	3	3	3	1	3	3
1	1	2	12	1	1	3	7	7	7	6	7	4	6	6	6	4	6	5	5	5	6	6	5	6	6	6	6	6	5	5	5	5	6	4	3	3	5	3	5	6	5	6	5	7	7	6	7	7	6
1	2	3	13	1	1	2	6	5	6	6	6	5	6	5	5	5	4	7	5	5	5	6	5	4	5	5	4	6	5	7	5	6	4	6	4	6	4	6	5	5	3	3	5	5	6	6	6	6	6
2	2	2	6	1	1	5	4	3	2	2	2	4	2	2	3	5	4	4	5	7	6	7	7	5	5	6	7	7	5	5	6	7	7	5	6	4	7	4	5	6	4	5	6	4	5	4	6	5	4
2	1	3	8	2	1	1	1	2	1	2	1	1	2	2	2	1	1	3	2	2	2	2	1	1	3	1	1	2	3	2	2	1	1	1	2	2	2	1	5	4	5	3	4	2	2	3	5	2	1
2	1	2	2	2	1	5	4	4	5	4	5	4	6	6	5	4	3	5	3	5	1	5	4	4	1	3	1	3	2	5	3	3	4	6	6	6	7	7	2	3	3	1	1	7	6	4	4	6	4
1	2	1	4	1	1	3	5	6	5	5	6	6	5	6	5	5	3	4	4	2	2	2	2	2	4	5	5	2	4	2	5	3	4	2	1	4	1	2	2	3	1	3	1	5	5	5	5	6	5
1	1	2	7	1	3	4	7	7	7	7	7	7	6	6	6	7	7	6	7	7	6	7	6	6	6	7	6	6	7	6	7	6	7	6	7	6	6	7	6	7	6	7	7	7	7	6	6	7	7
1	2	1	4	2	1	3	4	6	4	6	5	5	5	6	6	5	7	7	7	6	5	5	5	7	6	6	7	6	5	5	6	7	5	6	6	5	5	5	6	5	5	5	6	2	3	2	2	2	2
1	1	3	13	1	3	1	7	5	4	7	6	5	6	5	5	4	4	4	4	3	5	3	3	5	5	3	5	6	6	3	6	6	4	7	4	7	7	4	1	1	5	4	4	5	5	5	5	5	7
1	1	1	4	2	3	3	5	5	6	5	6	6	7	7	6	7	5	7	7	5	6	5	5	5	7	7	7	6	7	5	7	6	5	5	6	5	6	5	5	6	5	6	6	4	6	6	6	6	4
1	2	2	8	1	2	1	6	5	5	5	5	4	4	6	5	6	5	5	6	6	6	5	6	6	6	5	6	5	5	5	6	6	5	5	5	3	3	2	5	4	6	6	4	4	4	7	6	5	7
1	2	3	8	2	1	5	6	7	6	7	6	7	7	7	7	7	4	6	6	4	6	4	5	4	4	4	7	5	4	6	4	4	6	2	2	5	2	2	3	3	2	5	5	6	5	4	6	6	6
1	2	2	12	2	3	4	6	4	5	6	6	4	6	4	5	5	1	2	1	2	3	2	2	2	2	2	1	2	1	1	1	2	2	2	1	1	2	1	7	7	7	7	7	2	2	1	2	1	1
1	2	4	2	1	1	5	7	7	4	6	6	5	6	7	4	5	7	7	7	6	7	7	6	6	7	7	7	6	6	6	7	6	6	7	7	7	4	7	7	7	6	7	7	6	6	6	6	7	6
1	2	1	2	1	1	2	6	7	7	7	7	7	6	6	6	6	7	7	6	7	6	7	6	5	6	5	5	6	5	6	7	7	6	6	6	6	5	5	7	7	1	7	7	7	4	7	7	5	7
2	2	4	7	2	1	3	3	1	3	4	3	4	4	2	3	2	5	5	5	4	4	6	5	5	6	5	4	5	6	6	6	6	6	4	4	5	4	4	5	4	4	4	4	5	6	5	5	6	5
1	1	4	12	2	1	2	4	4	6	5	6	3	6	6	6	4	4	5	5	4	5	6	6	3	6	3	5	6	6	5	5	4	4	5	6	3	5	6	5	3	3	2	5	3	6	5	6	4	6
1	2	1	8	2	1	3	5	6	4	7	4	4	7	5	4	7	5	5	7	7	6	7	7	6	6	5	5	6	4	4	4	7	4	2	4	4	4	5	5	6	5	6	5	5	7	5	6	6	5
1	1	1	10	1	1	5	7	6	6	6	7	6	6	7	6	6	5	5	7	6	5	7	7	6	6	7	5	5	7	5	7	5	6	5	6	6	5	5	5	6	6	5	5	4	7	4	6	7	7
1	1	4	7	1	1	5	3	5	4	5	4	4	3	4	4	3	5	3	3	4	4	3	3	4	4	4	5	5	4	4	4	3	3	4	5	5	4	5	2	2	2	1	5	4	3	3	3	3	3
1	1	5	12	1	1	5	3	3	3	3	3	2	2	2	3	2	7	6	7	7	7	7	4	7	4	6	4	7	7	4	7	6	7	6	5	7	5	5	5	7	4	6	6	5	5	4	5	6	6
1	2	2	8	2	1	1	5	5	7	5	5	7	7	5	5	5	5	4	4	6	6	5	6	4	5	5	5	5	6	4	4	6	5	5	4	4	4	5	4	5	3	3	5	6	7	6	6	6	6
1	2	4	8	2	2	1	7	6	4	5	6	5	7	6	7	6	3	2	3	3	2	3	2	4	3	4	4	3	2	2	4	3	2	5	4	4	4	4	1	2	1	1	1	6	5	6	4	5	4
1	2	5	3	1	2	1	3	4	4	4	4	4	3	2	5	2	7	7	5	7	7	6	4	6	7	7	7	7	7	5	5	5	6	5	6	6	5	6	7	5	6	5	6	4	5	5	5	6	5
2	2	2	12	1	1	1	6	7	7	7	6	6	6	7	7	6	5	7	7	7	6	7	5	5	7	7	5	7	5	7	6	5	6	6	5	6	6	5	5	6	6	6	6	7	5	6	7	5	7
1	1	2	13	1	2	3	6	7	7	7	6	7	7	6	7	6	7	6	6	6	7	7	6	7	6	7	7	7	7	7	6	7	6	6	7	7	6	7	6	6	7	7	6	7	7	7	7	7	6
1	2	1	13	1	1	1	3	3	4	4	6	3	5	3	4	3	3	6	6	5	4	3	6	3	4	3	5	5	5	3	4	4	4	5	4	3	4	4	4	2	2	3	4	6	6	6	5	4	7
1	1	1	5	1	3	2	5	6	5	6	6	5	5	5	6	5	7	6	6	6	7	7	6	4	6	6	6	4	5	7	4	5	7	5	5	5	5	5	5	5	6	5	5	6	5	5	6	6	6
2	1	2	5	1	3	5	6	5	7	6	6	5	7	5	5	7	7	6	5	6	6	5	5	7	7	7	6	7	7	5	6	6	5	7	4	6	6	5	7	5	4	5	7	7	4	5	5	5	7
2	1	2	8	1	2	4	3	3	2	4	3	4	4	4	2	4	7	5	5	5	6	5	6	7	5	7	5	5	5	7	5	6	5	6	3	3	3	4	6	6	6	5	6	4	6	4	6	5	4
1	1	1	10	2	3	1	6	3	6	4	6	4	5	4	3	5	4	4	3	3	2	4	3	2	3	1	1	1	3	1	4	3	2	4	7	6	4	6	5	5	5	7	4	4	4	5	6	6	4
1	1	1	5	1	2	2	5	6	6	5	6	5	4	6	6	5	2	3	3	2	2	3	2	2	2	2	2	2	3	2	2	3	3	6	5	6	6	6	6	5	5	6	5	5	5	5	5	5	6
1	1	1	2	1	2	5	7	4	7	4	4	6	7	7	7	4	5	5	5	5	5	5	6	6	6	5	5	6	5	5	5	6	5	3	3	3	3	3	4	3	5	4	5	4	4	3	3	4	5
2	2	3	3	1	3	4	5	5	6	6	5	4	6	4	6	5	6	5	6	6	6	6	5	5	6	6	5	6	6	6	5	5	5	5	4	4	4	1	5	6	5	5	6	7	6	4	6	5	5
2	1	3	8	2	1	2	6	6	6	6	5	6	6	5	5	5	6	4	5	4	6	5	6	6	5	5	4	4	3	3	5	5	5	5	1	1	1	5	1	4	4	4	4	2	1	2	2	1	2
1	1	5	8	2	1	5	7	7	6	6	7	7	7	7	7	6	7	6	7	7	7	6	7	7	7	7	7	7	7	7	6	6	6	7	7	6	7	7	6	7	7	7	6	7	7	7	7	7	7
2	1	2	8	2	3	1	5	6	6	6	6	5	6	6	6	5	5	6	6	6	5	5	7	5	6	7	6	5	7	5	7	5	5	4	6	4	4	6	6	3	6	6	4	6	7	7	6	6	7
2	2	3	8	1	2	4	6	6	6	6	6	6	6	5	5	6	5	6	6	6	6	5	5	5	5	5	5	5	5	5	6	6	6	1	1	1	1	1	5	4	5	4	5	5	6	7	7	7	6
1	2	2	8	1	3	5	2	2	2	2	1	1	2	2	2	1	5	5	4	6	6	6	4	5	5	4	6	5	6	5	5	4	5	6	4	6	6	4	4	4	4	4	4	4	4	5	4	5	5
1	2	4	2	1	1	4	4	4	4	2	4	4	4	4	4	3	4	3	3	3	4	4	4	4	5	4	4	4	4	4	5	4	3	2	2	3	2	3	1	4	5	1	1	4	5	2	4	5	2
1	1	2	8	2	1	2	5	6	5	6	6	6	5	5	6	5	5	5	5	2	2	3	3	4	5	2	4	5	6	5	3	4	5	3	1	3	1	4	5	5	1	1	1	6	4	3	6	5	5
1	2	2	2	1	3	4	2	3	2	1	1	2	1	2	4	2	4	7	5	6	7	5	6	7	6	6	5	7	5	7	7	6	7	5	5	6	6	6	5	5	7	7	4	6	5	6	5	5	6
2	1	3	2	2	1	1	4	4	5	6	4	5	4	6	6	4	2	3	4	4	2	2	3	3	2	3	2	3	4	4	2	3	3	4	5	5	4	4	1	2	1	1	1	6	4	5	4	5	4
1	1	1	12	2	3	2	2	2	2	1	1	1	2	2	2	2	5	5	4	5	4	4	4	5	5	5	4	4	6	4	4	4	4	4	5	6	6	6	4	3	3	2	3	6	5	6	5	4	4
1	1	3	8	1	1	3	6	6	6	5	6	5	6	6	5	5	4	5	4	6	4	5	4	7	7	4	4	4	4	5	4	7	4	1	1	1	5	5	4	4	3	3	4	3	2	3	2	3	3
1	1	1	7	1	3	5	3	6	5	5	6	3	5	4	4	4	5	4	6	5	6	5	6	5	5	6	4	5	4	6	4	4	6	5	6	5	6	5	4	4	4	4	4	5	4	5	4	5	6
1	1	4	5	1	1	1	2	1	2	1	2	1	1	2	2	2	2	1	1	1	2	1	2	2	2	1	2	2	2	1	2	2	2	1	2	2	1	1	5	4	6	4	5	2	3	4	4	2	3
2	1	2	8	1	3	2	5	6	6	5	6	5	6	6	5	6	6	6	6	6	5	5	6	5	5	5	5	6	6	5	6	5	6	5	3	3	3	4	4	7	4	6	5	7	6	6	7	7	6
2	1	2	12	1	3	5	4	5	5	4	4	3	3	4	3	5	5	7	5	7	6	6	5	5	7	7	5	5	5	5	5	6	7	4	4	5	5	4	6	3	4	5	6	3	4	3	3	3	3
1	1	2	3	1	3	3	4	5	6	4	6	5	5	5	5	4	4	6	7	7	5	7	7	7	5	4	6	6	6	4	5	7	5	5	4	4	5	5	6	5	4	6	3	6	5	5	5	6	5
1	2	2	8	1	3	4	5	4	6	4	4	5	4	5	4	4	6	4	6	4	6	6	4	6	5	6	5	6	4	4	6	6	4	1	4	4	4	1	4	4	3	5	5	6	4	6	5	5	6
1	2	3	4	1	3	4	7	7	5	6	7	7	4	4	6	4	4	7	4	5	7	6	5	6	6	7	5	7	7	5	5	7	5	4	4	5	6	5	5	6	4	4	6	7	5	7	6	5	7
2	2	1	1	1	1	4	5	5	6	6	6	6	5	5	5	6	6	5	5	5	5	6	6	6	6	5	5	5	6	5	6	6	5	4	3	3	3	4	4	6	6	4	5	6	6	7	7	7	6
1	2	2	1	2	1	3	6	5	5	5	6	5	6	5	5	6	4	4	5	6	6	4	4	6	5	5	3	6	3	4	6	5	5	1	5	1	1	5	5	2	2	5	3	2	1	2	2	2	1
2	1	1	13	1	1	2	6	4	4	6	4	7	5	7	7	4	5	5	5	5	5	3	3	3	5	6	3	3	6	6	6	6	3	5	5	6	4	5	4	3	3	4	3	6	4	7	5	4	5
1	2	4	7	2	1	1	6	7	5	5	5	5	6	7	7	6	2	3	2	4	4	5	2	4	2	3	4	5	4	5	2	5	4	5	5	4	3	5	3	2	3	1	2	7	5	7	4	5	5
2	1	1	9	1	1	5	4	6	5	4	5	5	5	5	6	5	5	4	4	6	5	6	4	6	5	6	5	6	6	5	5	6	4	6	4	6	6	5	3	3	6	3	6	5	6	5	6	5	6
2	2	2	4	1	3	3	7	5	5	5	5	7	7	7	7	6	6	5	5	5	5	5	6	6	6	5	6	5	5	5	6	5	6	4	3	3	3	2	4	4	5	4	5	6	4	5	4	5	5
2	2	1	8	1	3	3	4	5	3	6	6	3	6	5	4	4	5	6	6	7	7	4	5	5	5	5	4	6	6	7	4	5	7	3	4	4	3	4	6	5	5	5	5	6	7	5	7	5	6
1	2	2	9	1	1	1	4	6	3	4	4	5	4	6	5	5	6	5	7	6	5	7	7	5	5	5	5	7	4	5	5	4	7	4	4	3	3	5	5	5	5	6	6	5	5	5	6	5	6
1	2	3	8	2	3	4	4	4	4	6	4	7	6	7	4	4	5	4	5	6	7	6	4	4	4	7	6	7	4	4	5	5	6	5	4	5	7	5	4	5	4	4	4	6	5	6	5	5	6
1	1	1	8	1	3	4	7	6	7	6	6	7	6	6	6	6	6	6	5	6	6	6	5	6	5	6	6	5	5	6	6	6	5	3	4	5	4	4	6	6	6	6	6	6	6	7	7	6	7
1	2	1	5	2	1	4	3	1	1	1	1	3	1	2	4	4	6	5	7	7	4	7	6	5	4	6	6	5	6	6	7	4	7	5	4	5	5	4	5	4	5	6	4	6	6	5	6	6	5
1	2	2	13	2	3	4	5	2	4	4	2	2	4	2	3	2	6	5	5	5	6	5	5	6	6	6	5	5	5	5	6	6	6	3	3	5	2	3	6	6	5	4	3	6	4	5	4	5	4
1	1	1	12	1	1	2	7	7	6	6	6	6	7	6	7	7	6	6	7	7	6	5	5	5	5	5	7	5	7	6	5	6	6	5	5	5	5	5	4	5	6	6	4	6	5	6	5	6	5
1	2	1	3	2	3	3	7	5	7	7	5	6	7	4	4	4	4	4	6	4	6	7	5	6	4	5	4	6	4	7	7	6	6	5	6	6	5	4	4	4	5	4	5	3	3	2	4	4	2
2	1	4	2	1	2	4	3	5	5	5	5	6	4	6	3	3	5	6	6	4	6	4	5	6	5	5	4	5	6	4	6	4	6	5	4	6	6	4	4	4	3	5	5	5	6	5	6	5	5
1	1	5	7	1	1	2	6	6	5	6	6	6	6	6	5	5	5	4	4	5	4	4	6	5	4	5	6	6	6	5	6	5	5	3	3	2	4	2	3	4	5	4	3	4	4	5	3	3	5
2	1	2	8	1	2	5	5	5	3	5	3	4	6	3	3	4	6	7	5	5	4	5	4	7	5	5	4	4	5	6	6	4	5	5	4	4	4	4	5	4	4	3	4	5	4	5	6	5	6
1	1	1	8	2	3	5	3	4	2	3	4	4	3	3	3	4	3	3	3	2	2	4	4	3	2	3	4	2	2	3	2	4	3	7	5	4	4	4	1	1	2	1	1	3	3	2	2	2	3
2	1	4	1	2	1	3	6	5	6	5	6	6	6	5	5	6	3	3	4	5	6	5	6	6	4	4	5	4	6	5	3	4	6	2	3	2	4	2	3	4	4	2	4	4	3	4	2	3	2
1	1	3	4	1	3	2	6	5	5	6	6	6	6	6	6	6	4	4	4	5	3	4	5	5	4	4	4	4	3	5	3	3	5	4	1	1	1	5	1	5	5	1	1	4	6	6	5	5	4
2	1	3	4	1	1	5	6	3	3	4	5	5	5	6	3	6	6	6	5	6	6	6	5	5	6	5	5	6	5	5	6	6	6	5	4	4	3	3	6	4	6	7	5	6	7	7	6	5	6
1	2	3	12	1	3	1	6	6	6	5	4	5	5	5	5	5	6	7	5	6	7	7	5	6	5	5	7	7	5	6	7	6	6	6	7	6	5	4	7	4	6	6	5	2	2	3	2	3	2
2	2	3	8	1	2	1	4	5	3	5	3	5	5	4	3	4	6	4	5	4	4	6	5	6	3	5	4	4	6	3	3	4	6	4	4	6	4	3	2	3	2	5	5	3	4	4	4	4	6
1	1	1	13	2	1	5	6	6	6	6	6	6	6	5	5	5	6	5	4	5	7	4	7	6	4	4	6	5	4	4	6	5	5	1	3	3	1	3	5	4	3	5	4	5	6	6	6	7	7
1	1	4	8	1	1	4	7	5	7	4	7	7	6	7	6	4	6	5	6	4	6	7	7	7	6	6	6	5	6	6	6	4	7	6	4	6	6	4	5	4	7	5	6	5	6	5	6	5	5
2	2	5	3	1	1	5	6	6	5	5	5	5	6	6	6	5	7	4	4	7	7	4	4	7	7	7	4	7	7	4	7	7	4	5	4	5	4	5	6	5	4	4	5	6	5	5	6	5	5
1	2	4	4	1	3	2	6	7	6	6	6	6	7	6	7	7	7	7	5	6	6	5	5	7	7	7	6	7	5	7	5	7	5	5	6	5	6	6	7	4	7	7	4	7	7	6	6	4	7
1	2	1	8	2	1	1	5	4	4	5	4	5	3	4	5	3	6	5	5	5	6	5	5	6	6	5	5	5	6	6	5	5	6	5	4	4	4	5	5	5	4	4	5	6	5	5	5	5	5
2	1	3	4	2	3	4	7	7	4	4	5	7	7	7	4	7	5	7	6	6	4	4	4	5	6	6	4	5	7	6	4	5	4	5	4	5	6	5	5	4	4	4	4	5	5	6	4	4	5
1	2	3	13	1	3	4	5	6	6	5	6	5	5	5	6	5	4	4	4	5	5	7	4	6	6	4	7	6	5	7	6	4	5	2	4	4	2	3	5	4	5	3	4	2	3	1	4	1	3
1	2	3	3	1	1	3	5	3	5	3	4	3	4	5	6	3	7	7	7	7	5	6	6	4	4	7	5	7	5	7	5	4	5	4	5	5	3	5	3	5	4	5	6	4	3	2	4	1	1
2	2	1	8	1	3	2	6	7	6	6	5	5	7	7	6	6	5	5	6	6	6	6	5	6	6	6	6	6	6	6	6	6	6	7	4	4	4	6	4	5	7	5	4	5	5	6	5	5	5
1	2	1	7	1	3	3	6	6	7	6	7	6	7	6	6	7	6	5	4	6	5	4	5	7	7	4	6	4	7	7	7	5	7	5	4	4	3	4	6	7	7	4	7	7	7	6	7	7	7
2	1	4	9	2	3	4	7	7	4	6	6	7	4	4	4	5	7	6	6	6	7	6	7	7	6	6	6	7	7	6	6	7	6	7	5	7	6	6	6	6	7	6	6	7	5	6	5	6	5
2	2	1	4	1	1	1	4	7	5	5	5	7	6	6	7	5	6	5	6	5	6	5	6	5	6	6	6	5	6	6	5	6	5	4	3	3	4	5	5	6	6	6	5	7	6	6	7	6	7
2	1	1	12	1	2	4	7	6	4	5	5	4	6	6	7	4	6	7	5	7	5	6	4	6	5	7	6	6	5	5	5	5	5	3	5	5	3	3	5	6	5	5	6	5	5	6	6	6	5
1	2	2	2	1	1	5	6	7	6	6	6	6	6	6	6	7	7	5	6	5	7	6	7	6	5	5	7	6	6	6	5	5	6	5	5	4	5	7	5	5	6	6	5	5	6	6	5	5	6
1	2	1	10	2	3	1	5	5	6	6	5	5	5	5	4	5	5	3	6	6	4	6	6	6	3	4	4	5	4	3	4	4	4	4	2	4	2	1	4	2	2	4	4	4	4	4	6	4	6
2	1	1	4	2	3	4	7	5	7	7	7	6	7	5	6	6	1	1	3	1	1	2	3	3	1	1	2	3	2	2	3	2	1	7	4	4	4	5	7	5	7	6	7	4	4	5	5	6	7
1	1	2	7	1	1	3	3	3	3	3	1	2	2	2	3	2	6	7	4	7	5	6	7	7	6	7	6	4	4	6	4	5	6	5	1	5	5	5	7	4	7	7	6	5	4	6	5	5	5
2	1	4	7	2	1	5	4	7	4	4	4	6	7	6	5	4	6	6	6	5	6	5	5	5	5	6	6	6	5	6	5	6	6	3	5	4	3	3	7	4	5	6	5	6	6	4	6	7	4
1	1	1	1	1	1	4	6	5	5	6	6	6	6	5	6	5	5	7	5	4	4	5	6	7	4	5	4	6	5	4	5	4	4	7	6	6	6	6	4	3	4	4	4	5	6	6	5	6	7
1	1	1	7	1	3	1	6	3	3	4	3	5	5	3	5	4	5	4	5	7	5	5	6	7	7	6	4	4	4	6	7	5	4	5	4	5	4	5	3	5	3	5	6	7	5	4	4	5	5
1	1	4	10	1	3	5	4	7	7	6	5	7	4	5	6	5	7	7	7	7	6	7	7	6	6	6	7	6	6	6	7	6	7	6	6	7	7	6	7	6	7	7	6	5	7	7	5	6	6
1	1	2	2	1	1	2	6	7	6	7	6	7	7	6	6	7	5	4	7	4	5	7	7	5	6	4	7	6	7	5	4	5	7	1	4	5	4	4	6	6	4	6	5	5	5	7	4	4	4
1	2	1	1	1	1	1	7	6	7	7	7	6	6	7	7	6	3	4	3	3	4	3	3	3	3	3	3	4	4	3	4	3	4	5	5	4	4	3	2	3	2	2	2	5	4	5	4	4	3
2	1	2	7	2	1	3	5	5	5	6	6	7	6	5	6	7	2	3	2	2	2	2	1	3	2	1	1	1	1	2	1	3	1	6	7	7	6	6	5	6	5	5	7	7	5	6	6	7	7
1	2	2	2	1	3	4	5	5	6	6	6	5	5	5	5	5	5	4	4	5	6	4	6	4	4	5	6	5	3	5	5	3	4	5	1	3	3	1	3	3	3	3	4	1	1	3	3	4	1
1	2	4	8	1	1	1	3	4	4	3	2	2	4	3	4	2	5	6	5	5	5	6	6	5	5	6	6	5	5	5	5	5	5	5	5	5	5	6	5	3	5	4	4	2	1	2	1	2	1
1	1	2	12	1	1	3	4	5	1	1	5	3	5	4	1	5	5	5	4	2	5	2	2	2	2	5	4	4	3	5	2	5	3	4	4	4	7	7	2	3	3	2	1	7	6	6	6	7	6
1	1	1	7	1	1	3	7	7	6	5	6	5	4	4	7	4	7	6	6	6	7	7	6	6	6	6	6	6	6	7	6	6	6	7	5	6	6	5	7	5	5	6	7	5	5	6	4	6	6
1	2	1	5	2	3	3	2	4	5	2	2	5	5	1	4	3	7	6	7	4	7	6	5	7	7	4	4	5	4	5	6	6	6	5	3	3	5	3	7	6	7	5	4	4	6	7	4	4	4
1	2	1	10	1	1	4	7	7	6	6	6	6	6	7	7	7	5	5	5	5	5	6	6	5	6	6	5	5	6	6	5	6	5	4	5	4	1	1	5	5	3	5	4	5	6	6	4	4	4
1	1	1	8	1	1	4	3	2	2	3	2	3	3	3	2	3	1	2	1	1	1	1	1	2	1	2	1	2	2	1	1	1	2	1	1	1	1	1	4	5	5	4	5	6	6	6	6	5	6
1	1	4	7	2	1	3	6	6	7	7	6	7	6	7	7	7	7	7	7	6	7	6	7	6	6	7	7	6	7	7	7	7	7	7	6	7	7	7	6	7	7	7	6	7	7	7	7	7	6
1	1	2	8	1	1	2	5	3	4	5	4	4	3	5	4	3	3	5	5	4	3	6	6	3	5	3	3	3	4	6	3	5	5	6	3	4	4	5	4	3	4	2	1	6	6	5	5	4	5
2	2	2	4	1	3	4	5	3	4	4	4	5	4	3	3	5	6	5	6	6	6	6	6	5	6	5	6	5	6	5	5	6	6	4	4	4	4	3	5	6	6	6	6	5	5	5	5	5	5
1	1	1	1	1	3	3	7	6	4	4	6	4	5	5	6	5	4	7	4	5	5	7	7	4	4	6	5	5	4	5	7	6	6	4	4	5	4	5	4	5	4	4	5	4	5	5	5	4	6
1	1	5	9	1	1	4	5	5	5	6	6	5	6	5	6	5	6	7	7	6	6	7	6	6	6	6	6	6	7	7	7	7	6	7	6	7	7	4	7	6	7	4	6	6	6	5	6	6	5
2	2	1	1	1	1	1	2	2	1	2	1	1	2	1	1	1	1	1	2	2	2	1	2	1	1	1	1	2	2	2	1	2	1	1	1	1	1	2	1	1	1	2	3	2	3	3	3	2	2
2	2	3	13	1	3	2	5	5	5	6	6	5	6	5	5	6	5	5	6	6	6	6	6	6	6	5	5	6	5	5	5	5	6	4	3	3	3	5	5	6	4	4	7	7	6	6	6	7	6
1	1	2	12	1	3	4	4	3	4	4	3	3	3	2	5	5	6	7	6	7	6	7	7	6	7	7	7	6	7	7	6	6	7	6	7	6	7	7	5	5	6	4	6	7	7	6	5	6	5
1	1	1	13	1	1	4	4	6	5	4	3	5	3	3	4	4	7	6	7	6	6	7	7	5	7	5	7	5	6	6	6	7	6	6	6	5	6	6	6	5	5	7	6	6	5	7	7	5	5
1	1	3	12	1	3	4	4	6	5	5	4	4	7	7	5	7	6	5	6	6	6	6	6	5	6	6	5	4	5	6	4	6	4	5	3	4	1	3	4	4	5	5	5	6	6	6	7	7	7
1	2	5	7	2	1	2	4	4	4	5	6	4	4	6	5	4	6	5	6	6	4	4	4	6	4	6	4	5	4	4	6	5	5	4	6	4	4	4	4	3	4	3	5	4	6	6	5	5	4
2	1	1	12	1	1	3	4	4	4	5	6	6	4	6	5	7	7	6	6	7	7	6	7	7	6	6	7	7	6	7	7	7	6	5	7	7	7	7	3	5	3	3	3	5	7	5	7	6	5
1	1	1	2	2	1	2	7	7	4	4	4	4	6	7	6	7	3	2	3	2	3	3	3	2	3	4	3	3	2	4	2	4	2	3	5	4	4	5	4	3	4	3	5	2	3	3	4	3	2
2	2	3	3	1	1	5	4	4	3	5	5	4	5	6	3	4	4	3	4	3	5	5	5	3	3	5	5	4	4	4	4	5	4	2	4	2	3	2	4	2	2	3	3	5	5	3	3	5	3
1	1	1	8	2	3	5	4	4	5	4	5	4	6	5	4	6	5	4	5	4	4	6	4	4	5	5	6	5	5	4	6	6	6	4	6	5	4	6	4	5	4	3	3	5	4	4	4	4	6
2	1	2	2	1	1	5	5	5	4	5	7	5	7	5	7	7	6	7	7	7	6	7	7	7	6	6	6	6	7	6	6	7	7	7	6	6	6	7	7	6	7	7	7	7	7	5	6	5	7
2	1	1	8	1	1	3	6	4	7	4	7	5	6	6	4	6	5	6	6	5	5	6	6	6	5	6	5	5	6	6	5	5	6	3	4	5	3	3	6	5	6	4	5	6	6	5	6	6	5
1	2	2	6	1	3	4	7	5	5	7	6	7	7	6	5	6	5	6	6	6	5	5	5	5	4	4	4	5	5	5	5	5	6	3	2	3	3	3	5	5	5	4	1	4	6	6	3	6	4
1	1	4	13	1	1	4	6	7	6	4	6	6	5	6	4	4	6	5	6	6	5	5	5	6	5	5	6	6	5	5	5	6	6	4	5	3	3	1	5	4	4	5	5	2	2	3	2	3	2
2	2	2	7	1	3	4	3	2	1	3	1	3	1	2	1	2	3	2	3	1	1	3	3	2	3	3	2	3	1	1	3	2	3	1	1	2	2	2	1	2	2	2	1	7	7	4	5	5	4
1	2	1	8	1	3	3	7	5	6	6	4	4	6	6	6	7	7	6	6	7	7	6	6	7	6	7	6	7	6	7	6	6	7	6	6	6	6	7	6	7	7	6	7	5	5	6	7	7	6
2	2	1	2	1	3	2	7	6	6	6	7	5	7	5	4	6	4	6	4	4	7	7	7	6	4	6	4	6	6	7	7	4	4	3	4	3	3	3	5	4	5	4	5	5	4	4	4	6	5
2	2	2	12	1	3	3	5	4	7	5	4	5	5	5	5	4	6	3	4	4	5	6	6	6	6	5	4	5	4	4	5	4	4	4	7	5	7	5	4	4	3	4	3	6	6	5	6	3	6
1	2	1	12	1	1	4	6	6	6	5	6	7	6	6	7	7	6	6	4	5	7	7	5	7	6	6	4	4	6	4	5	7	7	4	3	5	5	3	6	7	7	4	6	5	7	7	7	7	6
1	1	4	13	1	1	3	5	4	6	5	7	5	7	7	5	4	6	6	5	7	7	7	7	6	6	4	7	5	5	5	7	5	6	5	7	5	5	5	7	5	6	5	4	6	5	3	3	6	6
2	1	2	8	2	3	5	5	6	5	5	4	5	6	4	6	6	5	5	5	5	6	6	6	5	6	6	6	5	6	6	6	5	6	3	4	4	4	3	6	6	4	6	5	6	5	6	6	5	5
1	1	3	4	1	1	5	6	5	6	6	5	5	6	5	5	5	7	5	6	7	5	7	4	4	7	4	6	7	7	6	6	6	4	5	5	5	5	4	6	5	4	6	4	7	7	5	4	5	6
2	1	1	3	1	3	3	5	6	5	6	5	5	5	6	6	6	6	7	7	7	7	5	6	4	5	6	5	7	5	7	5	7	4	5	4	6	7	4	5	6	5	5	6	3	1	1	1	1	2
1	1	2	4	2	1	4	6	6	3	4	6	6	6	6	4	4	5	6	5	6	5	5	6	5	5	6	6	6	6	5	5	6	6	5	5	1	1	5	4	6	6	4	5	5	5	6	5	5	4
1	1	3	12	2	2	5	3	1	3	2	4	1	2	2	3	1	3	2	3	3	2	2	3	3	2	3	2	3	2	3	2	2	3	1	1	2	2	3	7	4	5	5	5	6	6	5	6	6	5
2	2	1	4	1	1	3	7	7	5	5	7	4	6	6	5	4	7	4	7	4	7	7	7	7	7	7	7	7	7	7	4	7	7	6	6	6	7	6	7	6	6	6	7	6	6	6	6	6	6
1	1	1	8	1	1	2	6	5	7	5	5	5	7	5	5	5	5	4	4	3	5	4	5	5	5	3	3	3	3	5	3	5	4	7	7	5	7	5	1	4	4	3	1	4	6	5	7	7	6
1	1	3	1	1	3	4	7	5	5	5	5	7	6	6	5	5	7	6	7	7	7	6	7	6	6	7	7	7	6	6	7	7	6	7	7	6	7	6	7	7	6	6	6	7	7	7	6	4	7
1	2	1	7	1	3	5	6	6	7	7	7	7	7	6	6	7	7	7	6	6	6	7	6	6	7	6	7	6	6	6	6	7	7	7	6	7	5	6	6	7	6	6	6	6	7	7	7	6	7
1	2	1	4	1	2	3	7	7	7	6	6	6	7	7	7	6	7	7	6	7	7	7	7	7	6	6	7	6	7	7	6	6	7	7	7	6	7	7	5	6	7	6	5	7	7	7	7	7	6
1	1	1	3	2	3	3	5	6	4	5	7	4	4	4	5	5	2	2	3	2	2	2	3	2	2	2	2	3	3	2	3	3	3	5	6	6	5	6	5	4	5	4	5	5	4	4	6	5	4
1	2	1	10	2	3	4	5	5	5	4	6	6	5	5	6	4	5	6	6	5	5	5	5	5	5	6	5	6	5	5	5	5	6	5	5	6	5	6	4	5	5	5	3	6	5	6	5	5	6
1	1	2	2	2	3	3	2	3	4	4	1	4	2	3	4	1	5	4	3	3	1	3	2	5	1	4	2	5	3	2	3	2	3	1	1	1	1	4	2	2	2	1	1	5	7	7	7	5	5
1	1	2	7	1	1	5	5	6	5	5	5	6	5	6	5	5	6	7	6	6	7	6	7	7	7	7	7	6	7	6	7	7	6	7	7	7	6	6	5	4	5	5	5	5	6	6	6	6	7
1	1	2	7	2	3	4	2	3	2	3	3	3	3	2	2	2	2	4	4	2	2	4	3	1	4	5	5	1	2	3	1	4	1	6	6	7	6	7	1	1	2	1	1	5	4	4	4	4	6
1	2	4	8	1	1	2	4	2	4	5	5	5	3	4	5	4	3	5	3	5	4	4	3	3	5	4	4	4	5	3	3	5	4	4	2	1	4	1	1	3	3	4	2	4	5	4	5	2	3
1	1	2	8	2	3	1	2	3	3	4	4	4	3	3	3	3	3	4	4	3	5	6	6	3	6	3	5	3	5	6	6	5	3	6	6	4	6	6	3	4	2	2	5	6	6	4	4	6	5
2	2	2	6	1	2	5	6	6	7	6	7	6	7	7	7	6	6	6	7	6	7	6	7	7	7	6	6	6	7	6	6	6	6	7	6	6	6	5	7	6	5	5	7	7	7	6	6	7	6
2	2	1	12	1	3	2	4	5	5	4	2	5	3	1	1	5	5	3	4	2	3	2	5	4	5	3	3	2	3	2	5	5	5	6	6	6	6	7	3	2	3	2	2	6	7	6	6	7	7
1	1	2	7	2	2	2	2	4	1	1	4	1	1	3	4	3	4	2	4	4	3	2	2	1	2	3	1	4	3	2	3	2	2	1	3	3	1	1	6	4	7	4	5	7	6	6	6	7	6
2	2	1	8	2	3	5	6	5	6	7	7	7	5	5	6	6	1	2	2	1	3	1	1	1	2	2	3	2	3	3	1	3	2	5	5	5	3	3	5	6	7	5	6	5	6	6	6	6	7
1	1	2	2	1	3	4	2	4	4	3	4	2	3	2	2	3	4	4	5	7	4	7	4	7	4	7	4	7	6	4	6	6	6	2	2	2	1	3	6	4	4	3	6	6	4	5	4	7	6
1	2	1	3	1	1	1	7	7	7	6	5	7	5	7	4	6	6	5	5	5	6	6	6	6	6	6	5	5	6	5	5	5	5	2	3	3	2	6	4	5	5	5	4	4	2	4	4	3	2
1	1	4	2	2	3	1	4	6	5	4	5	5	7	7	7	5	1	2	3	2	3	3	4	1	1	1	3	1	1	4	3	2	2	4	6	6	4	6	7	7	4	7	6	4	4	6	7	5	5
1	2	2	3	1	3	4	7	6	7	6	6	6	7	7	7	7	5	5	3	6	4	6	3	6	5	6	5	6	4	4	6	3	4	4	5	3	5	4	3	4	4	4	3	6	5	3	5	5	3
2	2	1	8	1	2	2	6	5	5	5	6	5	6	5	6	7	5	6	3	3	5	3	6	6	6	4	3	5	4	5	4	4	6	2	2	2	3	2	3	3	3	4	4	6	6	7	6	6	6
2	2	1	8	1	1	4	5	6	7	5	4	4	7	4	6	6	5	5	5	5	6	6	6	5	5	6	6	5	6	5	6	5	5	5	4	5	4	4	5	5	5	3	5	6	6	6	5	6	6
1	1	2	2	2	1	1	1	2	1	1	1	1	2	2	2	2	2	2	1	1	1	1	2	2	2	1	2	2	2	1	1	1	1	6	6	4	6	5	6	6	7	6	6	3	3	3	2	3	3
1	2	3	8	2	3	3	4	5	6	5	4	6	5	7	4	5	4	7	6	6	4	4	4	7	6	4	6	6	6	5	5	7	6	3	3	5	3	3	3	6	6	5	5	5	6	7	7	6	7
1	1	2	1	1	1	4	6	7	6	4	5	5	5	6	4	5	6	6	6	6	4	5	6	6	4	4	7	5	7	4	5	4	4	4	7	4	5	6	4	5	3	4	5	6	5	5	6	6	6
2	2	1	4	2	1	4	6	5	4	6	4	7	7	6	6	4	7	7	7	6	5	7	5	5	5	7	6	5	5	5	6	5	6	3	6	6	5	5	5	5	6	5	5	6	7	7	6	6	6
2	2	3	7	1	3	5	4	3	3	5	3	5	4	3	4	3	5	5	4	6	5	6	5	5	5	5	4	5	6	5	5	5	6	4	6	6	5	6	4	3	3	6	4	3	5	3	5	5	4
1	2	1	8	1	3	3	5	5	7	7	7	4	6	4	7	5	5	7	6	6	6	5	6	7	7	7	5	5	5	5	5	5	6	7	4	4	4	5	4	6	7	4	4	5	7	4	7	6	6
1	2	1	4	1	3	3	1	2	1	2	1	2	1	2	1	1	1	2	2	2	1	1	1	1	1	2	2	1	1	2	2	1	1	1	1	1	1	2	5	6	4	4	4	2	3	3	3	2	1
2	2	2	8	2	1	2	4	5	6	4	4	5	6	5	4	6	4	4	5	5	6	5	6	4	6	4	5	6	4	4	5	6	5	3	4	2	2	3	4	4	4	4	3	5	4	5	4	4	4
1	2	1	8	2	1	2	4	5	4	5	6	7	5	5	4	4	3	3	5	5	5	5	5	3	4	3	5	3	4	5	4	4	5	6	5	4	5	4	3	2	3	2	4	5	6	6	6	5	5
2	2	1	12	1	3	5	6	6	5	5	6	6	6	5	6	5	6	7	6	7	7	6	7	6	7	7	6	7	6	7	6	6	7	6	7	6	7	6	6	7	7	7	7	7	6	6	6	6	6
1	1	1	6	1	3	1	6	5	7	6	7	5	5	6	6	7	1	1	2	3	4	3	2	3	1	3	3	1	3	3	1	2	2	7	6	7	6	7	5	4	3	4	3	7	7	6	6	7	6
1	2	4	4	2	2	5	5	4	3	5	4	4	4	3	5	5	2	4	5	4	4	4	4	5	4	5	5	4	2	3	5	5	5	2	2	3	3	3	5	2	3	2	2	3	5	4	4	4	4
1	1	1	2	1	1	2	5	7	4	4	5	4	6	4	5	7	3	1	2	1	3	3	1	3	4	1	3	2	4	2	1	3	2	7	6	7	7	6	7	7	7	7	7	6	5	6	7	5	6
1	1	1	2	1	1	4	7	6	6	7	7	6	7	7	6	7	7	6	7	7	6	7	6	6	6	6	7	7	6	7	6	7	7	6	7	7	6	6	7	7	6	6	6	7	7	5	7	7	7
1	1	2	13	2	1	2	6	5	5	5	4	6	6	6	5	6	5	5	6	6	6	6	5	6	6	6	5	6	5	6	5	5	5	4	4	2	4	4	5	6	5	5	5	5	6	5	6	6	6
1	1	1	8	1	1	5	7	7	7	4	5	7	7	5	5	7	5	6	6	6	6	6	5	5	5	5	6	5	6	5	6	6	6	6	3	3	4	3	6	6	5	5	6	6	7	7	6	7	7
1	1	1	6	1	3	4	3	2	5	2	2	5	3	5	3	3	5	4	7	4	4	7	4	4	4	7	4	6	5	7	6	6	4	6	6	6	6	7	4	5	4	4	4	7	6	7	6	7	6
1	1	4	8	1	1	4	5	6	6	5	5	6	5	6	6	5	7	7	6	6	6	6	7	7	6	7	6	6	6	6	7	6	6	5	7	5	6	7	6	6	6	6	6	5	6	6	5	5	6
1	1	3	7	1	1	1	4	6	5	4	6	5	6	4	4	6	4	4	6	5	4	6	6	5	4	4	4	3	3	3	3	6	6	1	3	1	4	4	2	2	4	5	2	5	4	5	5	4	4
2	1	3	10	1	1	1	5	6	5	6	6	6	6	5	5	5	4	7	5	5	6	7	4	5	5	7	7	6	6	6	7	7	5	5	5	6	5	5	7	4	4	4	6	2	2	1	2	1	1
1	1	2	7	2	3	2	4	4	6	7	6	5	7	7	7	7	6	5	6	5	5	5	6	5	6	5	5	6	6	5	5	5	6	2	2	4	3	4	5	5	4	4	4	5	4	4	5	5	5
1	1	2	8	1	3	3	7	7	6	7	6	7	6	7	7	7	7	6	7	6	6	6	7	6	7	7	7	6	6	7	6	7	6	7	5	7	7	6	7	6	7	6	7	6	7	7	7	7	7
1	1	2	4	2	1	1	5	3	4	3	4	4	5	3	4	4	4	3	5	5	5	4	3	4	3	5	3	5	5	4	5	4	3	4	5	5	3	5	3	1	4	5	1	3	4	5	5	3	4
1	1	1	4	1	1	2	5	4	6	6	4	3	5	3	5	3	5	4	4	5	5	5	5	6	5	5	5	4	6	6	5	5	6	5	5	6	4	4	4	5	4	3	4	5	5	6	5	6	5
2	1	1	2	1	2	3	5	7	7	5	4	5	4	5	4	7	4	5	5	4	4	6	6	6	6	5	6	6	6	5	5	6	4	2	4	5	2	2	5	4	5	4	3	1	4	2	1	2	2
1	2	2	13	2	2	4	7	6	6	7	6	6	7	6	7	7	2	3	2	3	3	2	3	2	2	3	3	3	3	2	3	2	3	6	5	5	6	5	5	4	4	4	4	6	6	6	5	7	6
1	2	3	2	2	1	3	6	7	7	7	5	5	5	7	6	7	3	5	6	5	5	6	5	5	4	6	6	5	4	6	4	6	6	4	2	2	2	4	3	3	5	4	5	1	2	1	2	2	2
2	1	2	3	1	1	5	6	7	6	7	6	7	7	7	7	6	7	7	6	7	6	7	6	7	7	7	6	6	6	7	6	6	7	6	6	7	7	6	7	6	6	6	7	7	7	6	6	7	7
1	2	3	7	1	3	2	5	5	5	4	3	4	5	5	4	5	5	5	6	5	5	5	5	6	6	6	6	5	6	6	5	5	6	5	5	1	5	1	6	5	4	6	3	4	6	5	5	7	7
1	2	1	7	1	1	3	6	5	5	6	5	5	6	6	5	6	4	6	7	4	5	6	7	7	4	7	7	7	4	5	4	7	5	4	3	3	4	5	6	6	6	6	6	6	6	5	6	5	5
1	1	1	4	1	1	4	1	4	4	4	4	4	1	3	4	2	4	4	4	7	4	7	4	4	6	6	7	4	6	7	7	5	4	6	6	3	6	3	4	4	4	4	5	1	2	1	2	1	2
2	2	2	9	1	3	4	3	3	5	6	3	3	3	5	4	3	5	5	6	5	6	6	6	6	5	5	5	5	5	5	5	6	6	4	2	2	4	3	5	4	4	5	5	5	6	6	6	5	5
1	2	4	7	2	3	3	3	2	3	2	3	3	2	4	3	2	6	4	5	4	5	4	6	5	5	5	3	3	3	3	3	5	4	6	6	5	3	3	3	4	2	3	3	3	5	4	5	3	3
1	2	2	8	1	1	5	4	3	2	3	5	3	2	3	3	5	5	5	5	5	5	6	6	6	6	6	5	5	6	6	5	6	6	5	1	5	1	5	6	4	7	5	4	4	6	7	6	6	5
1	2	2	8	1	3	4	3	3	2	3	4	3	3	4	2	4	6	7	6	5	7	7	6	4	4	4	4	5	5	7	5	4	7	3	5	3	3	3	6	4	4	6	4	7	7	5	6	7	6
1	2	3	8	2	3	5	2	2	2	3	3	3	2	3	2	3	6	6	6	5	5	4	3	3	3	4	6	6	5	4	5	5	6	7	7	5	6	5	2	4	4	5	3	3	6	4	5	3	4
1	2	3	8	1	3	1	7	7	7	6	7	5	6	5	5	7	3	3	4	3	2	3	4	4	2	3	3	3	3	2	3	4	3	5	5	3	5	4	2	2	1	1	3	1	1	1	1	2	3
1	2	2	12	2	1	4	1	3	4	1	1	2	5	3	3	4	5	7	7	4	7	5	6	5	5	4	4	4	5	4	7	5	7	6	6	6	5	5	4	5	4	5	4	5	7	6	5	7	6
1	2	4	12	1	1	4	6	6	3	6	5	5	4	5	3	5	3	5	3	6	4	3	6	4	3	5	4	5	6	6	5	6	6	3	6	4	3	6	3	3	3	4	4	4	5	5	5	6	5
1	2	1	13	2	1	5	4	4	5	6	4	5	4	6	6	5	7	7	5	6	6	5	6	5	5	5	7	7	6	7	5	5	7	4	4	7	6	6	5	6	6	5	5	6	4	6	6	4	5
1	2	3	13	2	3	1	5	7	7	5	5	6	7	6	7	6	6	6	5	5	6	5	5	5	6	6	5	5	5	6	5	6	6	3	4	3	3	3	4	4	6	5	5	5	5	6	5	4	4
1	1	1	8	1	3	5	4	5	4	4	4	4	5	3	4	6	7	6	7	6	7	7	6	7	7	6	7	7	7	7	7	6	6	7	7	6	7	7	2	1	2	2	1	6	4	6	4	5	6
1	2	1	12	2	3	1	4	4	4	3	3	3	5	5	5	4	2	5	2	3	3	6	6	6	2	2	6	6	7	3	1	1	6	2	2	3	2	3	2	2	3	3	3	4	4	2	5	3	5
1	2	1	12	1	3	5	7	6	5	6	7	5	7	5	7	7	6	6	7	7	7	6	7	7	7	6	6	7	7	6	7	6	7	7	7	7	6	6	6	5	5	4	7	6	6	6	7	7	7
1	1	5	7	1	1	3	3	3	2	3	2	3	3	4	4	3	4	7	5	7	5	7	5	6	5	5	7	6	5	5	5	4	4	3	1	4	1	2	4	4	4	4	7	7	7	5	5	7	5
2	2	2	7	1	1	3	1	2	1	3	1	2	1	1	2	1	3	3	1	1	1	3	2	1	2	3	1	2	3	2	3	1	2	1	1	2	2	2	4	5	5	4	4	4	5	3	1	2	1
1	2	2	5	1	1	1	1	2	1	3	2	3	2	1	1	3	1	2	2	2	3	2	3	3	1	3	2	3	1	1	2	3	3	2	1	2	1	2	1	2	2	2	1	5	5	7	5	5	4
1	1	1	7	1	1	2	5	5	3	5	4	4	3	6	6	4	7	6	5	7	5	6	5	4	5	6	7	7	5	4	5	6	4	3	4	4	3	4	6	5	5	5	4	7	6	4	4	7	4
2	1	4	6	1	1	5	6	7	7	7	7	6	6	6	7	7	7	7	6	7	7	6	7	6	7	7	7	6	7	7	7	6	7	7	7	7	6	7	7	6	7	4	6	7	7	7	6	7	7
1	2	2	8	2	3	2	2	2	2	2	2	1	2	1	1	2	4	5	5	4	5	5	6	5	4	6	4	6	5	5	5	6	6	5	5	4	4	5	5	3	3	5	4	5	3	5	5	4	4
1	2	3	3	2	3	1	4	4	5	5	4	4	6	5	4	5	2	5	2	3	2	2	4	4	4	2	3	5	2	3	3	3	5	3	1	1	2	3	2	2	1	2	2	5	5	3	5	4	3
2	1	1	10	1	1	2	6	7	5	6	5	5	7	7	7	7	6	6	7	6	5	7	6	7	5	6	7	6	7	6	6	5	7	5	7	6	6	5	6	6	6	5	6	6	6	6	6	6	7
1	2	1	3	1	1	2	7	7	6	6	7	6	7	7	7	7	7	6	6	7	7	6	6	7	7	7	6	7	7	7	6	7	6	7	6	7	7	6	6	7	6	7	7	6	7	7	7	7	7
1	2	3	7	1	1	3	5	5	6	7	7	7	6	7	7	6	6	7	7	7	7	7	7	6	6	7	6	6	7	7	6	6	6	6	6	7	7	6	5	5	5	7	7	4	7	7	7	7	7
1	2	3	7	1	1	1	2	2	2	1	2	2	2	2	1	2	4	1	3	5	3	1	1	3	1	2	4	2	2	1	2	1	1	1	2	2	2	1	1	2	2	2	1	5	6	5	6	5	4
2	1	3	2	2	2	1	6	6	6	5	6	5	5	6	6	5	6	6	5	5	4	4	5	4	7	7	6	6	7	7	6	5	5	4	4	3	4	4	4	4	7	6	7	6	6	6	5	6	5
1	2	1	2	2	3	2	5	6	6	6	6	6	7	4	4	6	4	6	6	6	7	6	4	6	7	4	6	7	5	4	6	4	5	5	1	5	1	5	6	6	5	3	5	6	7	6	7	7	7
1	1	2	4	2	3	3	6	5	6	6	5	5	5	5	5	6	1	2	3	2	3	1	1	3	3	1	3	2	3	2	1	2	1	7	5	6	4	7	7	6	6	6	5	6	6	4	5	6	4
2	1	1	4	1	3	4	3	2	4	2	2	4	5	5	3	5	5	4	5	3	3	2	2	4	2	3	3	4	5	5	5	3	2	7	4	7	4	5	3	3	1	3	2	7	4	6	7	7	7
1	1	3	7	1	3	4	1	1	1	2	2	3	2	1	3	4	4	4	7	6	5	6	5	5	7	5	5	5	6	5	7	4	5	4	4	3	5	5	3	4	6	5	4	5	5	5	7	4	7
1	2	4	9	2	3	1	1	3	2	2	2	4	4	4	2	3	4	2	3	4	3	1	3	3	3	3	1	2	3	2	1	4	2	3	1	3	1	1	7	7	7	7	6	5	5	7	6	7	5
1	1	1	4	1	1	4	5	6	6	5	5	5	5	6	5	6	4	6	4	6	4	5	4	6	6	4	5	6	5	5	6	5	6	6	6	5	6	5	4	5	5	4	3	5	4	5	5	6	5
1	2	4	4	1	2	4	5	4	7	6	6	7	6	5	4	6	7	7	6	7	7	6	6	7	6	7	6	7	7	7	6	7	7	7	6	7	7	7	4	5	6	4	7	6	6	6	7	6	7
1	2	4	7	2	1	4	6	5	5	6	6	5	5	5	6	6	1	1	2	1	1	2	2	3	3	1	2	1	1	1	3	1	3	2	1	7	6	6	7	7	4	7	7	7	7	5	6	6	6
2	2	2	6	2	1	5	7	7	5	5	5	6	4	5	6	7	6	7	6	7	6	7	6	6	6	6	4	7	4	7	7	4	6	6	4	4	6	7	6	5	6	6	5	5	5	6	5	5	5
2	1	3	4	1	3	4	4	5	6	5	6	6	6	6	4	4	4	5	4	4	5	5	4	4	6	7	6	5	5	7	6	7	5	5	4	6	4	7	5	4	4	4	4	4	5	6	7	6	5
2	2	1	8	2	1	5	5	6	4	5	6	5	4	5	5	6	3	3	3	3	4	4	2	3	2	4	3	3	3	3	2	3	2	1	1	5	1	1	1	1	1	1	3	6	6	5	6	6	5
1	2	2	4	1	3	1	6	7	6	6	7	7	6	6	6	6	1	1	1	2	1	1	2	2	1	1	2	1	2	1	2	1	2	7	7	7	6	7	4	4	3	4	4	7	7	7	6	6	7
2	1	2	2	2	3	4	4	6	6	4	3	4	4	4	6	6	5	5	6	5	5	5	6	5	6	6	6	5	6	5	5	6	5	4	3	1	4	4	5	4	5	5	4	7	4	7	6	7	4
2	1	5	2	2	1	4	5	6	5	5	5	4	4	5	5	5	5	4	4	4	4	6	3	4	3	5	6	4	4	6	5	3	4	3	2	3	2	3	3	4	3	4	1	4	4	4	4	4	6
1	2	2	8	1	1	5	7	7	4	7	4	4	7	7	6	4	6	6	5	7	6	5	4	4	5	4	6	4	4	7	7	4	4	4	4	5	5	4	5	4	4	4	4	6	7	7	6	5	6
1	1	1	4	2	3	3	2	3	3	2	1	3	1	2	3	2	2	3	2	4	4	3	1	2	1	2	4	3	3	2	1	3	2	1	3	2	1	2	4	5	4	7	5	5	4	5	7	7	6
2	2	2	2	1	1	4	6	5	4	4	7	7	4	4	4	7	6	6	7	6	6	6	6	6	7	6	7	6	6	6	6	6	7	7	5	6	6	5	5	5	7	7	5	5	5	5	4	6	4
1	1	2	12	2	3	1	3	5	5	2	3	5	4	2	4	2	4	2	4	5	2	2	2	2	3	2	3	2	4	3	3	4	4	7	6	7	6	7	2	1	2	2	2	7	7	7	6	6	7
2	1	1	12	2	3	1	5	5	6	4	5	6	4	5	6	5	6	6	5	5	5	6	4	6	6	5	4	6	5	6	6	4	6	5	4	4	4	4	3	6	4	5	4	6	6	5	5	5	5
1	1	1	6	1	1	3	4	3	1	3	4	1	4	1	3	3	6	6	6	5	4	5	4	5	5	5	6	7	4	7	4	6	6	7	6	4	6	5	5	4	4	4	5	7	5	7	7	4	4
2	1	2	7	1	3	1	6	6	7	7	6	6	7	7	7	6	3	3	4	2	2	5	4	5	4	5	4	4	2	2	3	3	4	4	5	4	4	3	2	2	2	3	2	6	4	4	7	5	4
1	2	3	8	1	1	2	5	5	4	5	6	4	5	6	4	5	3	2	2	2	3	3	2	2	2	2	3	3	2	3	3	2	2	6	5	6	6	5	5	4	5	4	5	5	5	4	4	6	4
1	1	3	2	1	3	5	7	7	7	5	5	6	5	5	6	5	6	6	6	6	6	5	5	6	6	5	5	6	6	6	5	5	6	4	4	5	3	4	4	7	6	7	6	5	6	6	6	5	6
2	1	2	12	1	1	4	6	5	6	5	6	5	5	5	5	5	2	2	2	2	2	3	2	3	3	3	3	2	3	2	2	3	2	5	5	5	5	5	5	6	5	6	5	2	1	2	1	2	2
2	2	2	10	1	1	1	6	5	5	5	6	5	6	5	6	5	6	4	6	4	6	5	5	4	6	4	6	6	6	4	6	4	4	4	4	4	5	4	5	2	4	4	5	7	6	4	4	6	5
1	2	4	7	2	3	4	2	3	4	4	4	2	3	2	2	3	1	2	1	1	1	2	2	1	2	2	1	2	1	1	2	2	1	1	2	1	1	1	7	6	6	7	6	7	6	7	7	4	5
1	2	3	7	1	2	4	6	6	6	6	5	6	6	6	5	5	6	7	5	4	5	6	7	5	5	4	6	4	6	6	6	7	6	2	4	5	3	5	6	5	6	5	6	5	6	6	7	6	7
2	1	2	2	1	3	5	7	6	4	6	5	4	7	6	7	4	5	6	6	6	6	5	5	5	5	5	5	6	6	5	6	6	5	3	4	2	3	5	6	4	3	6	6	6	7	7	7	7	6
2	1	2	7	1	3	3	7	5	5	5	6	6	6	6	5	7	5	6	5	6	5	5	6	6	7	7	6	7	6	7	6	7	6	5	6	5	6	6	5	6	6	5	6	5	5	5	6	6	5
1	2	4	13	1	1	3	6	6	5	6	5	5	5	5	5	6	6	6	6	7	7	7	6	6	6	7	6	7	7	6	7	6	6	7	6	7	7	4	5	6	7	6	7	4	7	6	7	5	5
1	2	1	9	1	1	2	7	4	4	4	7	7	6	7	4	7	6	6	7	6	7	7	6	7	7	7	6	6	7	7	7	6	6	7	6	6	6	7	6	7	7	7	7	6	7	6	7	5	7
2	1	3	7	1	2	5	6	6	6	6	7	6	6	7	7	7	6	7	7	6	7	6	7	6	6	7	7	7	7	6	7	7	7	7	7	7	7	6	7	7	6	6	7	6	7	7	7	7	7
2	1	1	4	1	2	3	3	4	5	4	4	4	5	4	5	5	4	4	7	4	4	7	4	7	7	4	7	7	7	6	7	5	7	4	6	4	4	4	4	5	7	4	4	3	3	3	3	3	2
2	2	2	2	1	2	1	5	6	4	5	5	6	5	6	4	4	5	5	6	6	6	6	6	5	6	6	5	5	6	5	6	5	5	5	3	3	3	3	6	4	4	6	5	3	2	3	2	3	2
1	1	3	13	1	1	5	6	6	6	5	5	6	5	6	5	6	7	6	4	6	6	5	4	6	7	5	7	5	7	4	5	6	6	4	5	3	3	5	6	6	6	6	6	6	6	5	6	6	6
1	2	1	7	2	1	1	6	6	5	5	6	6	7	7	5	5	2	2	3	2	3	1	2	4	1	1	4	4	4	2	4	3	1	7	6	7	6	6	4	5	4	3	4	6	7	6	6	6	7
2	2	1	3	2	1	4	6	7	7	6	6	6	6	7	7	7	6	6	6	7	7	7	7	5	7	5	6	6	7	5	7	7	7	6	7	5	5	7	6	5	7	6	6	7	7	6	6	6	7
1	2	1	2	1	1	4	5	2	5	2	4	4	3	5	5	5	7	7	5	5	7	7	5	6	7	7	5	7	7	6	6	6	6	6	6	5	6	6	6	4	6	6	7	5	4	6	5	5	5
1	1	1	7	2	3	3	2	2	1	2	2	1	1	1	2	1	4	4	5	5	4	5	4	4	4	4	6	4	5	5	5	5	5	4	4	5	5	6	4	3	3	3	3	3	2	3	3	2	3
2	1	3	9	1	1	3	6	5	6	4	5	7	6	6	6	4	6	6	5	5	6	5	5	5	6	5	6	6	6	6	5	6	5	5	5	1	3	4	7	4	5	5	5	7	7	6	7	6	6
1	2	1	8	1	1	4	3	2	2	2	3	2	4	1	1	1	4	6	5	6	6	5	6	5	6	6	6	5	4	4	6	4	6	6	6	6	5	5	4	4	4	5	5	6	6	6	5	5	6
2	2	3	7	1	3	4	7	6	7	7	6	6	4	4	7	7	5	4	3	5	4	6	5	3	5	5	4	3	6	6	6	6	3	1	2	2	5	3	4	3	3	3	4	2	1	1	1	1	1
2	2	5	4	1	1	2	3	4	4	3	4	5	6	5	3	6	3	4	5	3	4	4	4	4	5	2	5	2	3	5	2	2	4	2	2	3	2	2	3	2	2	2	3	4	3	4	3	4	6
2	1	2	8	1	3	4	7	6	6	6	6	7	6	6	6	6	5	6	6	7	5	7	7	6	7	5	5	5	6	7	7	6	5	4	5	5	7	6	7	6	4	4	7	6	6	5	6	5	6
1	1	4	1	1	3	3	6	7	6	7	7	6	7	6	7	7	7	6	7	6	6	7	7	6	7	6	6	7	6	6	7	6	6	6	7	7	5	6	7	7	6	6	5	7	6	6	6	7	7
1	2	3	9	2	1	3	7	6	7	7	7	5	5	7	5	7	4	5	3	3	4	4	5	4	5	3	3	3	5	3	5	5	3	5	4	4	3	5	2	3	2	3	2	2	3	2	3	2	3
1	2	3	4	1	2	5	4	6	4	6	4	5	6	5	5	6	5	5	5	5	4	5	6	4	4	6	6	4	4	6	5	4	5	5	5	4	6	4	3	4	4	4	3	7	5	4	7	4	4
1	2	3	5	1	3	3	7	6	6	7	6	7	6	6	6	6	7	6	7	6	6	6	6	6	6	7	6	7	6	6	7	7	7	6	7	7	7	4	6	6	7	6	7	7	7	6	7	6	6
1	1	5	12	1	1	5	7	6	7	7	6	6	7	7	7	7	3	3	3	3	2	3	2	3	2	3	2	2	3	3	2	2	3	4	5	5	5	4	5	6	5	5	5	5	6	5	5	5	6
1	2	3	9	1	3	4	3	3	5	5	2	5	4	2	5	4	6	4	4	5	6	5	4	6	6	7	7	6	5	7	5	7	6	3	4	5	4	3	7	6	6	5	5	4	6	7	5	4	4
2	1	2	4	2	1	2	6	6	4	5	5	5	4	6	6	6	6	5	5	7	6	5	6	7	6	4	5	7	4	7	6	7	4	3	4	5	6	3	6	7	7	6	6	5	7	5	4	6	5
2	2	5	2	1	3	2	5	7	5	6	4	5	4	5	6	4	4	6	5	5	6	4	3	5	4	3	6	5	6	6	5	6	6	4	1	4	2	3	4	4	4	3	4	5	4	4	4	6	4
1	2	2	9	1	3	4	5	5	4	6	7	5	4	6	4	6	6	5	5	6	5	6	6	6	5	5	6	5	5	6	6	6	6	5	2	5	5	2	5	5	6	5	6	5	5	5	5	5	6
1	2	2	13	1	3	4	6	6	6	7	7	6	7	7	4	4	6	5	6	6	5	6	5	6	5	5	6	6	6	5	5	6	6	5	4	3	4	3	7	4	6	5	6	7	6	6	6	7	7
1	2	3	3	2	2	1	5	5	6	5	5	5	5	6	6	6	5	5	5	6	6	5	6	5	5	6	6	5	6	6	5	5	5	4	4	5	4	4	5	5	3	5	5	6	6	5	6	5	6
2	1	5	4	1	2	4	4	4	4	3	4	1	1	4	2	4	5	2	3	2	3	4	4	4	2	2	5	2	5	2	4	5	2	1	2	3	2	3	2	3	1	2	2	7	6	5	6	6	6
1	2	2	12	1	3	3	6	6	6	7	7	7	6	6	6	7	7	6	7	6	7	7	5	7	5	7	7	5	5	6	5	6	7	5	6	6	6	6	6	6	5	5	7	6	5	6	7	7	7
1	1	2	12	1	1	1	5	5	3	4	5	6	6	6	4	5	5	5	5	3	5	4	4	2	5	4	5	5	5	4	5	5	5	2	2	2	3	4	4	1	4	3	4	6	6	5	4	3	3
1	2	3	4	2	2	5	4	3	3	2	2	3	2	4	4	2	2	4	3	3	2	3	1	3	4	1	4	3	3	1	3	2	3	6	7	7	6	7	7	7	6	4	4	5	4	6	3	5	6
1	2	1	5	1	2	3	6	4	6	4	4	4	7	7	4	6	6	3	5	4	5	6	3	5	5	3	4	5	3	4	3	5	5	6	5	5	4	5	3	4	3	2	3	6	4	5	4	6	6
1	2	1	8	1	1	2	1	1	1	1	3	2	1	2	2	3	1	3	2	3	1	1	3	1	3	3	2	2	1	1	3	3	2	1	2	2	1	2	5	5	4	5	5	5	5	3	3	3	2
1	2	4	13	2	1	3	6	6	5	5	3	6	3	3	3	4	5	5	5	5	4	3	3	3	4	4	4	4	3	4	5	3	5	5	4	7	7	7	3	2	1	4	4	6	5	5	5	6	5
2	2	1	2	1	2	5	4	5	6	4	6	4	6	5	4	4	4	4	5	4	3	3	6	5	3	5	5	4	6	4	5	6	5	5	4	6	7	6	4	3	4	3	2	4	6	7	4	4	7
1	2	3	4	2	3	5	6	6	5	5	6	6	6	6	6	5	6	4	6	7	4	7	4	4	5	6	5	6	5	5	4	6	6	4	4	2	2	3	5	4	5	5	3	3	4	3	6	5	3
2	2	2	6	1	1	3	4	4	5	6	6	4	4	6	4	4	6	5	4	5	6	6	6	6	5	5	5	5	5	5	6	4	6	4	4	4	4	5	4	5	5	5	3	7	5	4	5	4	5
1	1	2	8	1	1	4	5	6	5	6	5	6	6	5	6	5	7	6	6	6	7	7	7	7	6	6	6	6	7	6	7	7	6	6	6	6	7	6	7	7	6	6	6	5	6	5	7	5	7
1	2	4	6	2	3	5	3	2	4	4	2	2	2	2	2	4	3	4	4	3	3	2	3	2	3	2	2	4	2	4	4	3	3	1	2	3	2	2	2	3	1	1	1	6	5	6	6	6	6
1	2	2	13	1	2	5	7	7	6	7	7	6	7	6	7	7	7	6	7	6	7	7	6	5	7	6	6	6	7	7	7	6	7	6	7	7	6	6	6	7	7	7	6	7	6	7	7	7	7
2	2	1	7	2	1	2	6	7	7	6	6	7	7	7	6	6	4	6	7	6	4	7	7	7	5	6	6	6	5	4	4	6	7	4	4	5	4	4	7	6	7	7	7	2	2	1	1	2	2
2	2	2	4	1	2	4	5	5	5	6	5	6	5	5	5	5	4	4	5	6	6	4	5	4	5	6	5	5	4	6	6	4	7	6	4	6	7	4	4	5	3	4	4	5	6	6	5	5	6
1	2	1	2	2	1	1	4	5	5	5	4	4	7	6	6	5	5	5	5	6	5	5	6	5	6	5	5	5	5	5	6	6	6	6	6	5	5	5	4	4	5	5	4	7	5	6	5	6	4
1	1	2	7	1	2	1	6	4	6	6	4	6	6	5	5	5	6	7	7	5	7	6	7	5	6	6	5	5	7	7	4	7	6	5	4	5	6	7	5	5	6	6	6	4	2	4	3	3	2
1	1	3	8	1	1	5	4	5	5	6	5	5	6	4	6	5	6	5	5	5	5	5	5	5	5	5	6	5	5	6	5	5	6	3	3	3	3	3	5	5	4	3	4	6	4	5	4	4	4
2	2	1	8	2	2	4	5	6	6	6	5	5	6	5	5	6	7	6	7	6	6	5	7	6	7	4	5	5	7	6	6	5	7	5	7	5	5	5	6	6	5	5	6	4	4	5	5	7	4
2	1	1	7	2	1	5	4	4	4	6	5	5	5	4	5	5	7	7	5	5	6	7	5	7	7	5	5	6	5	6	6	6	7	6	5	6	5	5	6	7	4	4	7	7	4	7	7	5	6
2	1	2	1	1	1	5	6	5	5	6	6	6	5	5	5	5	7	6	6	5	5	6	6	7	7	6	4	7	5	4	6	4	6	5	3	4	5	4	7	5	5	7	7	5	4	2	3	3	5
2	1	2	8	1	1	3	5	4	4	4	5	6	6	4	4	6	4	4	2	3	1	4	4	7	2	4	3	1	3	4	4	1	3	5	4	6	7	6	1	2	1	2	3	3	1	1	2	1	3
1	2	1	10	2	1	5	6	5	5	6	5	6	5	5	5	6	2	3	2	3	4	3	4	2	3	2	3	4	3	4	2	2	3	6	4	3	3	4	1	1	2	1	1	2	2	4	2	2	2
1	2	3	4	1	1	3	6	7	7	5	5	4	7	4	4	5	7	6	6	6	7	7	6	7	6	6	6	7	7	7	6	6	6	6	6	6	6	7	6	7	6	5	7	4	4	7	7	6	6
1	2	1	3	2	1	5	6	6	7	6	6	7	6	7	6	7	3	4	1	3	2	4	2	1	2	4	1	3	3	4	4	4	4	5	6	4	4	7	1	1	2	1	1	5	7	5	6	6	6
1	2	1	4	1	1	4	6	5	7	6	5	6	4	6	5	7	5	6	4	4	3	3	4	6	5	5	6	6	5	4	4	5	4	3	1	3	1	5	2	4	5	4	2	3	5	4	4	3	4
2	1	1	13	1	3	5	6	5	5	5	5	5	5	5	6	6	7	6	5	4	4	4	7	7	7	7	7	4	4	4	7	7	7	4	4	5	5	5	6	5	5	5	3	6	4	4	6	5	5
1	2	3	4	1	3	3	4	6	6	6	5	5	4	6	4	4	5	4	4	5	5	4	6	5	4	6	5	4	5	4	4	5	4	5	4	4	4	4	4	4	3	3	3	4	7	5	5	5	4
1	1	3	4	2	3	4	5	6	6	7	6	6	6	7	7	7	3	3	4	2	2	2	3	2	4	2	2	2	4	2	4	2	4	5	1	5	5	5	4	5	5	6	5	3	3	2	3	2	2
1	2	1	9	2	1	3	5	5	4	4	5	5	6	7	7	5	4	2	2	4	4	3	1	2	2	2	2	4	4	2	4	2	3	5	6	5	6	6	5	7	6	6	6	5	5	4	4	4	6
2	2	1	4	1	3	1	3	5	3	4	4	4	3	3	3	3	6	6	7	5	7	7	6	7	5	5	5	7	6	7	7	7	5	6	6	5	5	6	4	5	7	7	6	5	6	4	7	5	5
1	1	5	5	1	2	3	5	5	6	6	5	6	6	5	6	5	7	6	7	7	6	7	7	6	6	7	6	7	6	7	6	6	6	6	7	5	6	7	4	7	7	7	7	5	7	4	7	7	5
1	2	4	7	2	3	1	4	3	2	1	4	4	2	3	3	1	2	1	2	3	4	3	3	3	1	3	3	2	2	3	3	4	2	1	4	2	1	1	4	4	4	4	5	5	6	6	7	4	7
1	2	3	7	1	3	1	3	2	2	1	1	3	1	4	2	2	1	3	3	4	3	2	4	2	1	2	4	2	1	1	3	3	2	2	1	2	1	3	4	5	4	5	4	6	6	6	6	5	5
1	1	1	12	2	1	5	4	4	5	4	5	6	5	6	5	5	5	5	4	4	4	5	4	5	4	4	6	6	6	6	6	5	4	5	4	4	5	4	3	3	5	4	3	6	5	4	5	6	5
1	2	1	4	1	2	5	7	7	6	6	5	4	4	7	7	7	6	7	6	7	7	7	7	7	7	7	7	7	7	6	7	6	7	7	7	7	7	7	7	6	6	7	7	6	7	7	6	7	7
2	1	2	8	1	3	3	5	5	5	6	5	6	6	5	5	5	5	5	6	7	6	6	7	7	6	7	7	6	7	6	5	6	6	6	6	6	6	5	5	6	6	6	6	5	4	6	7	4	5
2	2	3	7	1	3	1	1	3	5	4	1	5	1	4	4	3	2	3	2	2	3	5	4	4	5	3	2	4	5	3	5	3	3	4	4	4	3	4	2	3	2	1	3	6	6	6	7	6	6
2	2	1	10	2	3	1	7	6	7	5	5	7	7	5	6	6	4	7	7	7	4	4	7	7	4	7	7	5	5	4	5	7	4	4	4	4	3	4	4	7	5	5	7	7	7	7	7	6	6
2	1	3	2	1	1	1	4	5	7	6	4	6	5	6	6	7	6	5	4	6	4	7	7	5	5	5	7	5	6	4	5	6	4	5	5	6	5	5	4	4	5	4	5	4	3	4	3	3	1
2	1	2	12	2	1	2	7	4	4	6	7	5	4	4	6	4	5	5	6	5	6	6	6	5	5	5	5	5	5	6	6	6	6	2	3	4	4	4	5	4	4	5	7	6	7	6	7	6	6
2	2	1	11	1	1	4	7	6	6	6	6	5	5	5	5	5	7	5	7	5	6	5	6	4	7	5	5	6	5	4	4	4	6	6	4	6	4	7	5	5	4	4	4	6	5	5	3	5	6
2	1	2	4	1	1	3	6	5	6	5	5	5	6	6	5	6	6	7	6	6	6	7	6	7	6	6	7	7	7	6	7	7	6	5	5	7	7	7	7	6	7	5	7	6	5	7	5	5	7
1	2	1	8	1	3	2	6	7	6	6	6	4	6	4	7	6	6	6	5	5	5	6	5	6	6	5	6	5	5	5	5	6	5	5	5	6	4	6	5	5	5	4	4	4	6	4	5	6	5
1	1	4	3	1	1	5	4	5	5	7	4	6	5	7	6	7	6	7	5	4	6	7	4	6	6	6	7	6	6	4	5	5	5	3	4	3	5	4	6	7	6	4	5	5	7	7	6	6	7
1	1	1	7	2	2	3	4	5	5	5	4	6	5	4	4	4	5	6	6	6	4	4	4	6	4	4	6	5	6	4	4	4	4	4	6	4	4	6	4	5	2	5	2	6	4	4	4	5	4
1	1	2	1	1	1	3	4	5	5	6	6	4	5	3	6	4	5	5	5	6	4	3	3	5	4	3	3	3	5	6	5	6	5	6	4	6	5	3	3	3	4	4	2	5	5	5	5	5	6
1	1	2	8	1	1	5	4	5	6	4	5	7	4	7	4	6	7	4	6	7	7	6	4	4	4	6	7	5	7	5	6	6	4	3	4	3	4	4	6	5	5	5	6	6	5	5	4	6	7
1	1	4	10	1	2	4	4	4	7	4	6	4	6	4	5	4	6	6	6	5	5	6	5	6	6	6	6	5	6	6	6	5	5	3	3	4	4	5	6	7	5	6	6	6	5	5	6	5	5
2	1	1	3	2	3	4	6	6	6	6	5	6	6	6	6	5	5	7	6	6	5	7	6	4	5	6	4	6	5	5	4	5	5	2	5	4	1	3	4	5	5	4	4	5	5	4	5	4	4
2	2	5	2	1	3	4	4	4	3	3	2	4	2	4	4	3	7	5	7	6	7	5	6	7	6	7	6	7	6	6	5	6	6	6	6	6	6	4	6	6	6	5	6	3	5	3	2	5	4
1	1	3	4	2	3	5	4	3	5	3	5	2	3	5	5	3	4	4	2	4	4	4	2	3	4	2	2	2	2	2	2	2	2	2	3	1	2	1	4	5	3	3	5	3	5	5	2	2	5
1	2	1	8	2	3	3	5	5	6	6	5	5	6	5	5	6	3	4	6	3	3	5	3	6	3	6	3	4	6	3	5	4	6	7	5	7	4	7	1	3	4	3	4	4	5	6	4	7	6
1	2	5	5	1	1	4	5	4	4	4	4	6	5	6	6	5	6	4	6	4	5	6	5	5	4	4	5	4	6	5	4	4	4	5	4	4	6	5	4	3	3	3	4	4	5	4	5	5	4
2	2	3	8	1	1	4	4	5	5	4	6	5	5	5	6	5	3	4	3	4	3	3	3	4	4	2	4	3	4	3	2	2	3	3	1	1	1	4	2	1	3	2	1	3	4	4	5	5	5
1	2	1	3	2	1	4	4	6	4	3	4	5	3	3	3	6	4	3	5	5	6	5	3	5	6	6	5	5	5	4	5	4	5	4	3	5	5	4	5	5	3	2	2	2	2	1	2	1	1
1	2	1	8	2	3	5	5	3	4	6	5	3	3	3	6	3	4	4	5	3	3	4	3	3	3	3	3	4	3	4	3	5	4	3	3	2	2	1	2	1	2	3	4	5	5	3	4	3	3
2	2	4	3	1	1	5	5	5	6	6	7	6	5	5	5	6	7	7	7	6	6	7	7	6	7	6	7	6	6	7	6	7	6	7	6	7	6	6	6	6	7	7	7	6	5	7	7	5	6
1	2	2	8	1	1	4	4	7	4	7	4	7	7	5	7	5	6	5	6	6	5	6	4	7	4	5	6	6	4	6	7	5	5	5	3	3	3	3	6	5	5	4	5	6	7	6	7	7	7
1	1	3	13	2	3	3	4	5	4	3	1	5	4	1	5	2	2	1	3	4	4	1	3	3	3	2	3	3	4	2	2	2	4	4	6	5	4	7	5	7	5	7	7	6	7	7	4	7	7
1	2	1	7	1	3	4	3	3	4	3	4	3	3	2	3	3	5	7	5	5	6	5	5	5	5	5	6	6	5	7	7	5	7	4	3	3	4	5	6	6	6	6	5	4	6	6	5	4	5
1	2	3	3	1	1	3	3	4	3	6	4	3	5	6	3	3	4	5	3	6	3	6	6	6	5	3	4	5	6	3	5	5	6	4	6	4	5	3	3	4	4	3	3	5	4	4	5	3	4
2	1	1	6	1	1	4	6	6	6	6	6	6	5	6	5	6	6	4	5	5	5	6	6	6	6	6	4	5	5	6	5	4	6	3	3	4	4	1	5	4	5	4	4	3	6	4	5	6	3
2	1	3	4	1	1	4	2	3	2	2	2	3	1	1	2	3	2	3	3	4	3	4	1	1	1	3	1	3	4	2	1	1	4	2	2	2	1	2	1	2	2	2	1	6	6	5	5	6	6
1	2	4	8	1	3	4	5	6	5	6	3	5	6	6	4	5	7	6	5	4	5	4	4	6	6	5	7	4	4	7	6	4	4	4	1	1	4	4	5	4	3	4	5	3	1	3	3	4	3
1	1	4	13	2	2	3	4	3	2	2	3	2	2	4	4	5	2	1	1	1	2	1	1	2	1	2	1	2	1	1	1	1	2	2	2	2	2	1	5	6	6	5	6	7	6	6	6	6	6
1	2	1	4	1	3	3	6	5	6	6	4	4	6	6	4	6	5	4	4	4	4	6	4	5	6	5	5	6	5	6	5	6	6	6	6	5	6	5	5	5	3	4	3	5	4	6	4	6	4
1	1	2	8	2	1	3	5	6	5	4	4	5	4	5	6	6	6	7	4	5	7	6	4	5	6	5	5	6	4	7	6	5	5	1	4	4	4	4	6	6	3	5	4	4	6	6	6	6	4
1	2	1	1	1	3	5	7	7	6	6	7	7	6	6	7	6	7	6	7	6	7	5	7	7	7	6	7	6	6	6	5	5	7	6	6	6	6	6	7	5	7	6	5	7	7	6	6	7	6
1	1	1	4	2	1	3	6	7	7	7	6	7	7	6	6	5	6	5	5	5	6	6	6	6	5	5	6	6	6	6	6	6	6	4	5	3	4	5	7	7	6	7	7	7	7	7	5	6	7
2	1	1	7	1	1	1	1	1	1	2	2	2	2	2	1	1	6	6	6	6	4	5	4	4	5	4	5	4	5	5	6	6	4	4	4	5	6	6	3	5	4	4	3	2	4	4	3	3	1
1	2	3	13	1	3	3	6	7	7	6	7	6	7	7	6	7	6	6	7	6	6	6	6	7	6	7	7	6	6	7	6	7	7	7	6	7	5	6	7	5	7	5	7	6	7	7	7	6	6
1	2	1	4	1	2	1	5	4	4	3	4	6	3	3	6	3	4	6	4	5	6	5	5	5	3	3	5	4	5	3	3	6	6	5	4	4	3	4	3	3	3	4	4	5	6	4	4	5	6
1	1	1	10	2	3	3	4	4	4	6	5	4	5	6	6	5	4	5	4	6	4	5	4	5	5	5	6	5	5	4	6	4	4	4	4	4	6	5	4	4	3	4	3	5	4	5	5	5	4
2	2	4	4	1	3	2	2	4	3	4	3	4	2	4	2	2	2	2	4	3	5	3	2	2	5	3	2	4	4	4	3	4	4	3	2	2	3	1	3	1	3	1	2	5	6	7	5	6	7
1	2	1	8	1	1	4	5	7	6	6	7	6	6	4	4	5	7	5	7	4	6	4	7	5	7	5	5	4	6	5	6	5	7	3	5	5	2	4	7	7	4	4	5	6	5	6	5	5	6
1	1	5	10	1	3	2	5	4	5	5	6	5	4	5	5	5	5	4	5	6	5	6	4	5	5	5	6	4	5	6	6	4	5	4	4	4	4	5	4	4	4	5	3	6	4	6	3	6	6
1	2	2	3	1	1	1	5	6	5	7	6	6	6	7	5	5	6	6	6	7	6	5	5	7	5	6	5	6	7	6	7	7	6	5	6	6	6	5	5	6	5	6	6	5	6	5	5	5	6
1	2	1	11	1	3	5	4	3	4	4	3	4	4	5	4	5	6	5	6	6	5	5	5	6	6	5	6	6	6	6	6	6	5	3	3	5	3	5	7	6	5	7	4	5	4	6	6	5	4
1	2	1	12	1	3	3	2	1	2	2	2	1	2	2	1	2	1	2	1	1	2	2	2	2	3	2	3	2	3	2	2	3	3	2	2	2	1	1	2	1	2	1	2	3	5	4	4	3	5
2	1	4	5	1	1	3	5	6	5	5	5	5	6	5	6	5	5	6	5	5	5	5	6	6	5	5	5	5	6	5	5	6	5	7	7	6	6	6	4	4	5	5	4	7	6	6	5	6	5
1	1	2	4	1	3	4	5	5	6	5	5	5	5	5	5	5	5	5	5	5	6	6	6	6	6	6	6	5	5	6	5	6	5	1	5	1	5	5	4	5	5	5	6	6	6	6	5	5	5
2	2	5	2	1	1	4	4	4	7	6	4	6	4	7	6	6	6	5	3	5	3	5	5	6	3	5	5	4	4	3	6	6	3	5	6	4	5	3	5	2	2	2	5	5	6	6	5	4	5
1	2	1	8	1	1	2	7	7	4	7	4	6	4	4	7	7	6	7	5	5	6	5	6	7	6	5	5	5	7	6	5	5	7	2	5	5	5	5	6	5	5	5	4	5	7	7	7	5	6
1	2	2	3	1	1	1	3	2	3	2	4	4	5	5	3	2	4	4	2	3	5	4	3	4	3	3	5	4	3	2	3	4	2	3	5	5	5	4	2	2	2	2	3	7	6	7	6	5	6
1	1	3	5	1	1	4	6	6	5	5	5	5	5	6	5	6	6	7	5	5	6	5	7	5	5	7	6	5	7	5	6	7	5	4	5	4	7	5	6	5	5	5	5	6	5	6	5	6	6
1	1	1	4	1	2	1	3	2	2	1	1	3	1	3	3	3	4	3	2	2	4	2	4	4	3	4	4	4	2	2	4	4	2	6	6	5	5	4	1	3	2	1	2	6	6	7	6	4	6
1	1	1	10	2	1	3	4	2	4	3	3	4	2	3	2	2	5	5	5	6	6	6	5	5	5	5	6	6	6	5	6	5	5	2	3	2	2	2	4	4	6	3	6	5	6	6	6	6	5
2	2	3	8	1	1	5	5	5	3	4	4	5	5	4	4	3	4	5	4	5	3	3	3	4	3	5	3	5	5	6	5	3	4	3	1	3	3	3	3	3	3	2	3	4	5	4	4	3	4
1	2	5	10	1	1	5	7	7	6	7	6	6	5	5	5	5	5	5	5	3	4	6	5	5	6	4	5	6	4	6	6	4	4	1	1	1	5	5	4	4	3	2	5	4	6	6	6	5	6
1	2	3	3	1	3	3	4	6	5	4	5	5	6	6	5	4	6	6	4	6	7	7	7	7	7	7	4	4	7	7	6	4	7	5	6	5	6	6	6	6	5	5	6	5	4	5	4	5	6
2	2	2	8	1	1	4	7	6	6	7	6	6	6	7	7	7	6	6	6	7	7	7	7	6	6	6	6	7	6	6	6	6	6	5	5	5	7	7	6	4	7	6	7	7	6	7	6	6	6
2	2	2	7	1	2	1	3	5	3	1	2	4	2	3	3	2	2	1	2	2	1	2	2	1	1	1	2	2	1	2	2	2	1	5	4	4	4	5	7	6	6	7	5	7	6	4	7	4	7
2	2	3	7	1	1	2	4	7	4	7	7	4	7	5	4	5	4	3	3	4	3	4	3	3	3	5	3	4	3	4	5	4	4	4	7	4	5	4	4	3	3	1	1	1	1	2	1	1	3
1	1	1	3	1	1	2	3	2	1	3	2	3	1	1	1	2	3	2	1	2	1	2	3	4	3	2	1	3	1	4	1	1	5	3	3	1	1	1	1	1	1	3	1	6	6	5	5	5	5
2	1	2	4	1	1	3	4	6	5	5	4	7	7	5	4	4	1	1	2	1	2	2	2	2	2	2	2	1	2	1	2	2	2	1	2	1	1	2	7	7	7	7	7	2	1	1	1	1	1
1	2	2	4	1	1	3	3	4	2	3	4	4	3	4	3	3	4	5	5	2	2	3	5	3	2	4	5	3	3	3	3	3	3	2	4	2	1	1	3	2	2	1	3	7	5	6	7	5	7
2	1	2	3	2	1	3	4	7	5	4	6	5	6	7	6	7	6	6	5	6	6	6	5	5	6	5	6	6	6	5	5	5	5	5	2	4	2	5	6	5	6	5	5	7	6	6	7	7	6
1	1	4	4	1	1	5	7	7	6	7	7	6	7	6	7	6	6	6	6	6	6	6	7	7	6	7	7	6	6	7	7	7	7	6	7	6	6	7	5	7	7	6	7	7	7	7	6	7	6
1	1	1	3	1	1	1	7	6	5	6	6	5	5	6	5	7	6	4	4	7	6	4	7	5	7	6	7	5	4	5	5	6	7	3	4	3	4	4	7	6	4	6	4	2	3	2	2	2	2
2	1	3	4	1	3	2	3	4	4	3	3	3	3	4	3	3	6	3	6	5	4	4	5	4	3	5	3	4	6	4	4	5	6	3	5	4	5	4	3	4	4	2	3	6	6	4	3	5	3
2	1	2	4	1	3	4	6	6	6	4	4	5	6	5	4	5	6	6	3	6	3	4	6	6	3	4	6	5	5	3	3	3	4	5	5	5	5	3	2	5	4	3	1	3	4	1	4	2	4
2	2	2	8	1	1	3	5	6	5	6	5	6	5	6	6	5	4	4	4	2	3	3	3	4	3	3	2	4	3	3	4	4	3	2	2	1	4	1	1	1	1	2	5	7	4	7	5	4	4
2	1	2	2	2	1	3	6	6	5	7	7	7	6	5	5	6	6	6	6	5	5	6	6	5	5	5	6	6	5	5	6	5	5	1	4	1	5	5	6	5	5	4	4	7	6	5	7	6	7
1	2	1	4	1	1	5	3	4	3	5	5	5	6	4	4	3	5	7	5	7	6	7	5	6	7	7	6	7	5	7	7	5	7	7	4	5	6	7	4	7	4	7	7	7	4	4	7	7	6
2	2	3	4	2	3	4	4	5	5	6	5	5	4	5	5	6	5	5	6	6	6	5	6	5	6	6	5	5	5	6	6	5	5	3	2	4	5	3	3	6	3	6	6	5	7	6	6	5	6
2	2	1	6	1	2	5	4	6	6	6	5	4	6	6	5	5	5	6	6	6	5	5	6	6	5	5	6	5	6	6	5	6	5	4	4	3	4	3	6	6	3	6	5	7	7	6	4	7	4
1	1	2	8	2	3	3	4	5	4	5	5	4	3	5	4	4	3	4	4	3	4	3	5	5	5	5	5	5	4	4	5	5	5	4	4	5	4	5	3	4	2	4	2	5	3	4	5	5	3
1	2	1	10	1	3	5	3	3	3	4	3	4	3	4	3	3	6	6	6	4	7	6	4	5	7	4	5	4	4	7	7	5	7	1	3	5	4	5	5	4	6	6	4	5	6	6	5	5	6
1	2	5	8	1	3	4	5	4	3	3	4	4	6	6	6	4	4	3	4	3	3	5	3	5	3	3	3	5	5	5	4	5	5	1	3	3	1	4	2	4	1	3	3	4	4	5	5	3	4
1	2	1	4	1	3	5	4	5	4	5	3	3	4	6	3	6	3	3	3	4	4	4	6	6	5	5	5	5	6	6	4	5	5	3	3	5	6	3	3	4	3	4	3	3	6	4	5	5	3
1	1	2	4	2	1	4	3	4	5	4	5	5	5	3	3	2	5	5	5	5	5	5	6	6	6	6	5	5	6	5	6	5	6	5	1	4	5	1	5	5	4	5	4	5	7	7	7	4	5
1	2	2	10	2	3	3	6	4	6	5	4	5	6	4	4	6	5	6	4	5	5	6	5	4	4	4	5	6	5	4	6	6	5	5	5	5	4	4	3	3	5	5	3	3	5	4	4	4	5
1	1	1	9	1	1	3	1	2	1	2	4	4	3	2	3	1	4	6	5	4	7	4	4	4	5	7	7	7	4	6	7	4	5	5	6	7	5	5	5	4	4	5	4	4	6	7	5	7	6
1	1	3	8	2	1	2	6	6	6	6	5	6	6	5	5	6	5	7	7	4	7	5	4	6	6	4	7	6	6	4	6	4	5	5	1	5	4	1	5	4	4	5	6	6	7	6	6	6	6
2	2	3	13	2	2	4	5	7	7	4	4	4	7	7	5	5	4	4	3	3	3	4	4	4	3	3	3	3	3	3	4	3	3	5	5	5	5	5	2	2	3	2	2	3	2	2	2	3	3
2	1	2	5	2	1	3	5	7	7	7	6	4	7	7	4	4	6	6	6	5	7	5	4	7	7	7	5	5	6	5	7	4	7	4	4	5	7	6	5	6	5	5	5	5	5	4	6	5	5
1	1	1	9	1	1	5	5	5	6	6	5	6	6	5	6	5	4	5	5	5	5	5	5	5	5	5	4	5	6	5	5	6	5	2	4	3	3	2	3	5	3	5	3	4	2	3	2	4	1
1	2	5	12	1	1	4	4	6	4	6	4	5	5	7	5	4	4	3	4	4	4	3	4	5	5	3	3	3	5	4	3	5	4	3	5	4	4	6	1	1	4	1	5	5	6	4	6	4	4
1	1	3	7	1	3	4	6	6	5	6	5	6	5	6	5	6	5	5	6	5	6	5	6	6	6	5	6	6	6	6	6	6	6	4	4	4	4	4	7	6	7	7	6	5	6	6	6	7	6
1	1	1	13	2	3	2	2	2	2	2	1	2	2	1	1	1	4	2	4	4	3	1	3	3	2	4	3	1	3	2	1	2	3	6	7	7	7	4	7	5	6	7	4	5	3	3	3	1	5
1	1	4	3	1	1	4	3	3	2	4	3	3	3	2	3	2	5	6	5	6	6	5	6	5	6	5	5	6	5	5	5	5	5	6	5	5	6	6	4	5	4	5	4	6	6	6	6	6	6
1	2	2	10	2	1	3	4	3	4	4	3	4	3	4	4	5	2	1	1	3	4	2	2	2	2	3	4	3	4	3	1	1	1	4	5	7	6	5	7	4	4	4	7	4	3	2	2	5	5
1	2	4	13	1	1	5	6	7	6	6	7	7	7	5	6	7	3	3	3	4	5	4	4	5	4	3	3	5	3	3	5	4	5	4	4	3	4	5	3	2	3	2	2	3	4	4	2	2	3
2	2	1	7	1	1	5	5	6	5	5	6	5	5	6	6	5	6	6	6	6	6	6	7	7	7	7	6	7	6	6	7	7	6	5	6	6	7	7	6	5	7	6	7	6	5	6	6	5	6
1	1	3	8	1	3	2	4	6	7	6	4	7	6	5	6	7	7	7	5	5	5	7	6	7	7	4	6	7	6	5	4	4	7	4	6	7	5	4	5	6	5	5	5	4	5	4	6	5	6
1	2	2	2	1	1	3	5	5	5	5	6	6	6	6	6	6	5	6	6	5	5	4	6	4	6	5	7	5	5	4	5	4	5	4	7	5	5	6	5	5	3	5	3	6	4	4	6	5	5
1	1	1	10	1	3	3	2	1	1	2	1	1	1	1	1	1	5	5	5	4	6	5	6	6	4	5	4	4	4	5	5	4	4	4	5	5	6	6	3	4	4	3	3	2	2	1	1	1	2
1	2	1	2	1	3	5	4	4	7	5	6	6	5	5	5	7	7	7	7	6	7	6	6	7	7	7	7	7	6	6	6	7	7	7	7	6	7	7	4	5	4	7	7	6	6	6	6	7	7
1	2	1	8	2	3	3	6	6	6	5	6	5	5	6	6	6	2	2	3	2	3	2	3	2	2	2	2	2	2	3	2	2	3	7	6	7	6	6	6	6	5	5	6	7	5	5	7	6	7
1	1	1	10	1	3	4	4	6	4	5	4	3	4	6	6	4	4	6	5	5	5	6	4	6	4	6	6	5	4	5	4	5	5	5	5	6	6	4	3	5	5	4	3	6	5	6	5	5	5
1	1	1	4	1	3	3	5	7	6	4	6	7	7	7	6	7	7	6	7	6	7	7	7	7	6	7	6	6	6	7	7	7	7	7	6	7	7	7	7	7	6	6	7	6	7	7	7	6	7
2	1	4	8	1	1	2	2	2	3	3	3	3	3	3	4	4	5	5	7	7	7	5	5	4	4	4	4	4	5	5	6	5	4	6	7	7	5	7	5	3	4	4	4	7	4	5	5	7	7
1	1	2	13	2	1	1	7	6	7	6	7	6	6	7	6	6	4	5	5	7	7	6	4	4	7	6	7	5	7	7	6	5	5	3	5	4	5	4	7	7	6	6	7	7	6	7	6	7	6
2	1	2	12	1	1	3	6	5	7	5	7	6	7	7	5	6	7	5	7	6	6	5	6	5	5	7	5	6	5	7	7	7	5	5	6	6	5	5	6	5	6	4	6	5	6	5	6	5	6
2	1	2	8	2	3	1	3	2	2	3	2	3	3	2	2	2	2	2	1	2	2	2	1	1	1	2	1	2	2	2	2	1	2	2	1	2	1	1	6	5	5	5	5	5	7	6	5	6	6
2	2	2	4	1	3	4	2	1	1	1	1	2	1	2	1	1	5	7	6	5	7	7	5	5	7	7	6	6	5	7	5	6	7	5	6	6	5	6	5	6	6	5	6	2	2	2	1	1	2
2	1	3	8	1	2	5	6	5	5	6	5	7	7	7	7	5	6	6	6	6	6	6	5	5	6	5	6	6	5	5	6	5	6	3	5	4	4	4	5	7	7	5	6	7	7	6	7	6	6
1	1	3	8	2	1	4	3	3	3	1	1	3	3	2	3	1	5	5	6	6	5	5	5	5	6	6	6	5	6	5	5	6	5	5	4	5	5	5	4	5	4	5	4	5	7	5	7	7	4
1	1	1	12	1	3	4	7	4	7	6	6	4	7	4	6	4	4	6	4	4	5	4	5	7	7	5	5	4	5	5	4	4	4	7	4	6	7	5	4	4	1	5	4	6	5	5	5	6	5
1	1	1	3	1	2	5	5	6	5	5	6	5	6	6	7	7	5	4	5	7	5	7	7	5	3	5	6	5	4	4	5	4	5	3	2	2	5	2	4	4	4	4	4	4	4	4	5	4	5
1	1	2	8	1	3	5	6	5	4	6	4	6	6	4	5	7	3	4	3	5	2	4	5	7	6	5	7	6	5	7	5	5	6	3	4	1	3	3	4	4	4	4	3	1	1	3	2	3	1
1	1	1	7	2	1	5	6	6	6	6	6	7	5	6	6	7	7	5	5	7	6	4	5	6	6	5	6	7	7	6	5	6	4	5	4	4	4	4	7	7	6	5	7	4	4	7	7	7	4
1	2	3	10	1	1	3	4	4	6	5	5	5	6	4	4	5	1	3	3	1	1	1	4	2	4	3	2	3	2	1	3	4	1	4	4	4	7	6	6	5	5	4	7	6	4	6	4	4	4
1	2	2	12	1	2	1	7	6	7	7	5	7	4	4	7	4	2	1	2	2	2	1	1	2	1	2	1	1	2	1	1	2	1	1	6	6	7	7	7	7	6	1	2	5	5	5	5	6	6
2	1	1	7	2	3	3	6	6	5	6	5	5	5	5	6	6	5	3	5	5	4	3	5	5	6	4	3	6	6	5	5	3	6	7	7	5	6	4	3	3	3	3	5	5	6	6	5	5	5
1	2	1	5	2	1	3	6	6	5	6	5	5	5	5	5	5	5	5	6	6	6	6	6	5	5	5	5	5	6	5	6	6	6	4	3	4	3	4	5	5	5	5	5	4	7	4	4	6	7
2	1	5	12	2	2	5	7	7	5	5	4	5	5	5	4	5	6	4	4	6	7	6	7	4	7	4	6	7	7	7	4	6	7	5	5	5	5	5	4	5	5	6	5	4	5	6	4	5	7
1	2	1	1	2	1	4	6	6	6	6	5	6	6	6	5	6	5	6	4	6	5	5	4	6	5	5	5	5	5	6	4	6	4	1	4	4	4	1	5	4	4	3	4	3	6	3	6	3	5
1	1	1	7	1	1	2	7	7	6	6	7	6	6	6	6	6	7	6	7	5	5	5	7	6	7	5	5	6	7	5	6	7	7	5	5	6	6	6	6	5	5	6	6	7	7	6	7	4	5
1	2	3	7	2	3	2	6	6	6	6	7	7	6	7	6	6	4	5	6	6	6	5	5	6	4	4	6	4	4	6	5	5	6	5	1	5	2	1	4	4	4	5	3	2	2	2	4	1	3
2	2	1	3	1	3	2	6	5	5	5	6	6	5	6	6	6	7	5	5	6	4	7	7	4	5	5	7	6	7	6	7	4	5	5	4	3	5	4	7	7	5	7	5	2	1	3	2	3	3
1	1	1	5	1	3	5	6	4	7	7	7	5	5	6	6	4	6	7	7	6	6	7	6	7	7	6	6	7	7	7	6	7	6	6	6	6	7	7	7	7	6	7	7	6	7	6	6	6	6
1	1	1	7	1	3	4	7	4	5	5	7	7	5	4	6	6	5	5	4	5	4	5	7	6	6	5	5	4	4	4	4	5	6	5	7	7	5	7	4	5	1	5	4	6	7	7	4	6	5
1	1	1	9	1	1	4	6	6	7	7	6	6	6	6	7	7	6	7	7	5	5	7	5	6	5	5	7	7	7	7	6	7	7	6	4	7	6	6	5	7	6	6	6	7	6	6	6	6	7
2	2	4	12	2	1	4	4	5	4	5	4	5	6	5	4	5	6	6	5	5	5	6	5	6	5	6	5	5	6	6	5	5	5	5	6	5	5	5	5	5	2	5	6	5	6	6	6	4	5
1	2	1	2	1	3	4	6	6	6	6	5	5	6	5	5	6	6	7	7	7	6	6	6	7	6	6	7	6	6	7	7	7	6	6	6	7	6	6	7	6	6	7	7	6	6	5	6	6	6
1	1	2	7	1	3	2	4	5	7	4	7	5	5	5	7	6	5	7	4	6	6	6	4	6	7	5	5	5	4	6	7	6	5	3	4	5	3	3	5	5	5	5	6	7	6	7	6	7	6
1	2	2	2	2	1	5	4	7	4	7	5	4	5	5	6	7	7	6	7	6	7	7	7	6	7	6	6	6	6	6	6	6	7	5	7	7	6	6	6	6	6	6	7	7	6	6	4	4	7
2	1	5	8	1	1	4	7	7	7	6	5	5	7	7	5	5	6	6	6	6	5	6	5	6	6	6	5	5	5	5	6	5	6	5	5	4	4	1	6	6	6	6	4	7	7	7	6	6	7
2	1	4	7	1	1	4	4	3	5	3	3	4	3	4	3	4	6	6	5	5	5	6	5	5	6	6	6	6	6	6	5	6	5	3	4	4	3	5	6	5	6	5	5	5	7	7	4	5	5
1	2	3	8	2	3	2	2	4	2	4	3	3	2	3	2	1	3	2	5	3	5	3	3	5	1	4	3	2	4	1	3	3	1	3	1	2	2	2	1	1	2	1	2	5	6	6	6	6	6
1	1	2	7	1	3	3	6	6	7	5	5	4	4	5	5	4	6	6	5	5	6	6	6	5	5	5	6	5	6	5	6	5	6	3	3	4	4	3	6	5	5	4	5	6	7	7	5	4	4
1	1	2	8	1	3	3	7	5	4	4	5	6	5	4	4	7	5	6	5	5	6	5	5	5	3	3	3	5	4	5	4	5	3	4	2	3	2	2	5	4	1	3	3	4	4	5	4	6	4
[truncated: 5 more columns]
